# Supplementary material for: Glucocorticoid-Responsive Transcription Factor Krüppel-Like Factor 9 Regulates fkbp5 and Metabolism
Source: Front Cell Dev Biol. 2021 Oct 6;9:727037. doi: 10.3389/fcell.2021.727037 (PMC8526736; doi:10.3389/fcell.2021.727037)
Supplement: Supplementary file 3 [file Table_1.XLSX]

## Sheet: qPCR primers
Gene	Forward qPCR Primer	Reverse qPCR Primer
eif5a	GCTTCTGCCACTTACCCCAT	GGTGAACCTTTGCATGACCG
klf9	AGACGACACTCTTCAACATCCACATC	CACCAACTCACTAGCAGAGACTCCT
fkbp5	GAGAATCAGAGGACGTGGGTG	AGGCGTACTTGGGCTTTAGGT
actb2	TGTCCCTGTATGCCTCTGGT	AAGTCCAGACGGAGGATG
rpl13a	tctggaggactgtaagaggtatgc	AGACGCACAATCTTGAGAGCAG

## Sheet: Nanostring probes
Gene Symbol	Probe Sequence
Actb2	CCAAATGTCTGGCACCGCCACGTTCCACACAGCTTTTACAATATGCCCACGCGATGACGTTCGTCAAGAGTCGCATAATCT
Cbx7a	CTGTGAACTGTGTCGTTCACTTGGTCCTGACTAACTGTACATGTTTCTAACAAAGACGCCTATCTTCCAGTTTGATCGGGAAACT
Crhb	AGGTCAGATCTAGGGAAATCGGCGGCTCCTCCGACCTGGTCAAGACTTGCATGAGGACCCGCAAATTCCT
Diabloa	TTTACATTCTTCTAATCGATCACTAACCTCCACCCGCTGGCCAATGATGACGAACCTAACTCCTCGCTACATTCCTATTGTTTTC
Eif5a	GAATCCCTCGCTGATGTCAACCAACTGGTAGTCATTTCTTTTGATGTTAGCTAGGACGCAAATCACTTGAAGAAGTGAAAGCGAG
Fkbp5	AGAGCTGAAGCGTGCAGCATAGAGCTTTTACAGGTGGTCACAGAATTGCCTCAAGACCTAAGCGACAGCGTGACCTTGTTTCA
G6pca.2	GCCTGTTGAAAGCCTCGGCAACAATCATGCCTGAAATGACACCAGCGAAACTGTTGAGATTATTGAGCTTCATCATGACCAGAAG
Hsp90aa1.2	GGTCTGTGAGACTTTCATAGCGGATTTTGTCCAAAGCATCAGAGGAGCACCGTGTGGACGGCAACTCAGAGATAACGCATAT
Irf1b	GCCACTGCGAACTATCGCGCTCCAATTGCCGAGTGAGCTGAGGCTGTTAAAGCTGTAGCAACTCTTCCACGA
Irg1l	AAAGGAGGCGAGCACAGGCAGCAGCACTACCCAGACGATTGCTGCATTCCGCTCAACGCTTGAGGAAGTA
Klf9	TGTTGTGTCAGGTAGGAGGGACAGTCAAAATGCTTAAACACCAGCAGACACATCCTCTTCTTTTCTTGGTGTTGAGAAGATGCTC
Mpeg1.2	GTTGACGGCAAGTAAAGTCACCAGTGTCTGGATTTCTTTGTGCAAATTCACCTGCCAATGCACTCGATCTTGTCATTTTTTTGCG
Ncf1	CTCTCTGCTGTAAGAAGCGACGGCTCTGTTTCCGGCAAACTGGAGAGAGAAGTGAAGACGATTTAACCCA
Nfkbiaa	ATGAAGGCACGTGTGTCCGCTGTAGTTAGGGAAGGTAAGAATGGAACGCACCAATTTGGTTTTACTCCCCTCGATTATGCGGAGT
Nr1d2a	GGAAAACTCTTCCCAGACTTCATGACCGGGTCTGGAGGCGTCAACAAACGCAACAGCCACTTTTTTTCCAAATTTTGCAAGAGCC
Nr3c1	GAGCAGCGGTTTAACACTCCCATCTTTGAATTTTGGTAACTGGTTGCTGACTTCCTTCCTGTGTTCCAGCTACAAACTTAGAAAC
Per1a	ACATGGTCATGTAGCTTGGAGGAAAAGATGTACCCACTGGAGCACCGTTGCTTTCGTTGGGACGCTTGAAGCGCAAGTAGAAAAC
Pomca	CTTCCTCGGTTGGTCTTTATGCATTACGTTTTTGAAGAGTGTGAGCCATAAAATTGGTTTTGCCTTTCAGCAATTCAACTT
Psme2	ATATGCTGCTTCATCCTTCTCATGCACTAGAGAGCGATAATCCATCACATCAGATAAGGTTGTTATTGTGGAGGATGTTACTACA
Psme4a	ATCGTGAAGGCAGTCCAAAAGATCCGCCACTAGCTTCTCGTACTTCCTGGAGTTTATGTATTGCCAACGAGTTTGTCTTT
Rhcga	GTCCAGTTTGGGTCGATAAAGAATCCATGATATTGTGAGGCCGTAATAGGCACAATTCTGCGGGTTAGCAGGAAGGTTAGGGAAC
Socs1a	CTCTCCTCTAGCATCGAGGTGGTGTTGGAAATGATCTTGAAGTCTCTTTCGGGTTATATCTATCATTTACTTGACACCCT
Tsc22d3	TCAGGCAGGTCAAATTTCCCCTGTGAGAGTCGGAGCCAGCAGACCTGCAATATCAAAGTTATAAGCGCGT
Rpl13a	ATCTCAACTTTCTTCTTGGAATAGCGCAGCTTGGCCTTTTCCATTTGGAATGATGTGTACTGGGAATAAGACGACG
