# Supplementary material for: Glucocorticoid-Responsive Transcription Factor Krüppel-Like Factor 9 Regulates fkbp5 and Metabolism
Source: Front Cell Dev Biol. 2021 Oct 6;9:727037. doi: 10.3389/fcell.2021.727037 (PMC8526736; doi:10.3389/fcell.2021.727037)
Supplement: Supplementary file 5 [file Table_3.XLSX]

## Sheet: HIF1 targets
gene_id	gene_name
ENSDARG00000015263	adma
ENSDARG00000069027	admb
ENSDARG00000038207	aldh4a1
ENSDARG00000011665	aldoaa
ENSDARG00000034470	aldoab
ENSDARG00000057661	aldoca
ENSDARG00000019702	aldocb
ENSDARG00000040380	arhgef1a
ENSDARG00000055837	arhgef1b
ENSDARG00000055945	asph
ENSDARG00000004060	bhlhe40
ENSDARG00000099961	bnip3
ENSDARG00000060089	btaf1
ENSDARG00000102300	ca9
ENSDARG00000051923	ccnb1
ENSDARG00000030905	cited2
ENSDARG00000010312	cp
ENSDARG00000037618	ddit4
ENSDARG00000036912	edn1
ENSDARG00000038996	egln1a
ENSDARG00000004632	egln1b
ENSDARG00000105156	egln1b
ENSDARG00000032553	egln3
ENSDARG00000022456	eno1a
ENSDARG00000013750	eno1b
ENSDARG00000060494	eprs1
ENSDARG00000024431	ets1
ENSDARG00000019815	fn1a
ENSDARG00000006526	fn1b
ENSDARG00000008503	glcci1a
ENSDARG00000032157	grk6
ENSDARG00000016038	hacd3
ENSDARG00000003570	hsp90b1
ENSDARG00000031100	ivns1abpa
ENSDARG00000013946	ivns1abpb
ENSDARG00000060808	mecom
ENSDARG00000070903	met
ENSDARG00000032039	mxd1
ENSDARG00000034801	mylka
ENSDARG00000004753	mylkb
ENSDARG00000030598	nampta
ENSDARG00000027183	namptb
ENSDARG00000032849	ndrg1a
ENSDARG00000010420	ndrg1b
ENSDARG00000026925	nos2a
ENSDARG00000031976	nos2b
ENSDARG00000033537	p4ha1a
ENSDARG00000071082	p4ha1b
ENSDARG00000010085	p4ha2
ENSDARG00000075209	p4htm
ENSDARG00000109371	pdgfaa
ENSDARG00000110069	pdgfaa
ENSDARG00000060504	pfkla
ENSDARG00000099755	pfklb
ENSDARG00000005423	pgam1a
ENSDARG00000014068	pgam1b
ENSDARG00000054191	pgk1
ENSDARG00000059746	plod1a
ENSDARG00000056783	raraa
ENSDARG00000034893	rarab
ENSDARG00000003398	rbpja
ENSDARG00000052091	rbpjb
ENSDARG00000077906	rnf165a
ENSDARG00000078817	rnf165b
ENSDARG00000006279	rragd
ENSDARG00000098968	RSBN1
ENSDARG00000056795	serpine1
ENSDARG00000013961	slc31a1
ENSDARG00000054423	slc7a6
ENSDARG00000015536	sox6
ENSDARG00000037397	ssrp1a
ENSDARG00000016994	ssrp1b
ENSDARG00000056680	stc2a
ENSDARG00000102206	stc2b
ENSDARG00000077372	tfr1b
ENSDARG00000019367	tgfb3
ENSDARG00000008191	tmeff1a
ENSDARG00000056740	tmeff1b
ENSDARG00000070743	tmem45a
ENSDARG00000056239	tmem45b
ENSDARG00000103542	vegfaa
ENSDARG00000034700	vegfab

## Sheet: AMPK targets
gene_id	gene_name
ENSDARG00000088357	acadl
ENSDARG00000038900	acadm
ENSDARG00000014727	acox1
ENSDARG00000038865	acox3
ENSDARG00000003854	acsl1b
ENSDARG00000030514	acsl1a
ENSDARG00000032079	acsl3a
ENSDARG00000014674	acsl3b
ENSDARG00000004078	acsl4a
ENSDARG00000010752	acsl4b
ENSDARG00000075931	acsl5
ENSDARG00000035859	angptl4
ENSDARG00000102004	apoea
ENSDARG00000040295	apoeb
ENSDARG00000111939	atf4a
ENSDARG00000038141	atf4b
ENSDARG00000068096	atf5a
ENSDARG00000077785	atf5b
ENSDARG00000020623	baxa
ENSDARG00000089129	baxa
ENSDARG00000030881	baxb
ENSDARG00000079144	bcl2l11
ENSDARG00000020298	btg2
ENSDARG00000104702	cat
ENSDARG00000101637	ccnd1
ENSDARG00000051748	ccnd2a
ENSDARG00000070408	ccnd2b
ENSDARG00000010434	clu
ENSDARG00000059770	cpt1aa
ENSDARG00000062054	cpt1ab
ENSDARG00000058285	cpt1b
ENSDARG00000038618	cpt2
ENSDARG00000023217	crema
ENSDARG00000102899	cremb
ENSDARG00000069186	cyp27a1.2
ENSDARG00000055159	cyp27a1.4
ENSDARG00000069018	cyp7a1
ENSDARG00000074431	ddb1
ENSDARG00000103503	dgat1a
ENSDARG00000054914	dgat1b
ENSDARG00000030756	dnmt1
ENSDARG00000037421	egr1
ENSDARG00000070029	ehhadh
ENSDARG00000069017	elnb
ENSDARG00000019532	fads2
ENSDARG00000040135	fosaa
ENSDARG00000031683	fosab
ENSDARG00000055751	fosb
ENSDARG00000015355	fosl1a
ENSDARG00000003411	foxa2
ENSDARG00000031616	g6pca.1
ENSDARG00000013721	g6pca.2
ENSDARG00000020371	g6pc3
ENSDARG00000071065	g6pd
ENSDARG00000043581	gadd45aa
ENSDARG00000104571	gadd45ab
ENSDARG00000027744	gadd45ba
ENSDARG00000013576	gadd45bb
ENSDARG00000019417	gadd45ga
ENSDARG00000016725	gadd45gb.1
ENSDARG00000062864	gk5
ENSDARG00000021494	hnf4a
ENSDARG00000056160	hspd1
ENSDARG00000040764	id1
ENSDARG00000054823	id3
ENSDARG00000074378	junba
ENSDARG00000104773	junbb
ENSDARG00000067850	jund
ENSDARG00000062106	klf5b
ENSDARG00000018757	klf5l
ENSDARG00000087697	lpl
ENSDARG00000015890	mafa
ENSDARG00000044155	mafaa
ENSDARG00000077364	mapk9
ENSDARG00000032326	mecr
ENSDARG00000042816	mmp9
ENSDARG00000017929	ncoa2
ENSDARG00000098439	nr1h3
ENSDARG00000000796	nr4a1
ENSDARG00000017007	nr4a2a
ENSDARG00000044532	nr4a2b
ENSDARG00000001777	nup155
ENSDARG00000003235	nup88
ENSDARG00000074955	nup98
ENSDARG00000007982	onecut1
ENSDARG00000090387	onecut2
ENSDARG00000013522	pck1
ENSDARG00000020956	pck2
ENSDARG00000054848	pdk4
ENSDARG00000002779	pdx1
ENSDARG00000010246	prmt1
ENSDARG00000019791	prmt3
ENSDARG00000002591	ruvbl1
ENSDARG00000033662	scd
ENSDARG00000030265	scdb
ENSDARG00000042644	sod2
ENSDARG00000103435	sorbs1
ENSDARG00000088347	sp1
ENSDARG00000019392	stat5a
ENSDARG00000032619	tob1a
ENSDARG00000021372	tob1b
ENSDARG00000036107	txnipa
ENSDARG00000070000	txnipb
