# Supplementary material for: Glucocorticoid-Responsive Transcription Factor Krüppel-Like Factor 9 Regulates fkbp5 and Metabolism
Source: Front Cell Dev Biol. 2021 Oct 6;9:727037. doi: 10.3389/fcell.2021.727037 (PMC8526736; doi:10.3389/fcell.2021.727037)
Supplement: Supplementary file 6 [file Table_4.XLSX]

## Sheet: CortOnly_UpInKlf9-_padj<0.1
ensembl_gene_id	baseMean	log2FoldChange	lfcSE	stat	pvalue	padj	external_gene_name	description
ENSDARG00000056386	193.834	-2.22849	0.191705	-11.6246	3.09174e-31	1.12328e-27	TMC1	transmembrane channel-like 1 [Source:NCBI gene;Acc:567237]
ENSDARG00000035569	601.702	-0.828868	0.0811084	-10.2193	1.6258e-24	2.08475e-21	cyp1d1	cytochrome P450, family 1, subfamily D, polypeptide 1 [Source:ZFIN;Acc:ZDB-GENE-041114-179]
ENSDARG00000030311	68.9029	-2.35639	0.26361	-8.93892	3.92985e-19	3.29488e-16	tmc2b	transmembrane channel-like 2b [Source:NCBI gene;Acc:567304]
ENSDARG00000035018	959.249	-1.3269	0.152724	-8.68822	3.6816e-18	2.86626e-15	thy1	Thy-1 cell surface antigen [Source:ZFIN;Acc:ZDB-GENE-030131-8561]
ENSDARG00000022832	859.949	-1.1145	0.128771	-8.65492	4.93269e-18	3.70785e-15	bnip4	BCL2 interacting protein 4 [Source:ZFIN;Acc:ZDB-GENE-051113-212]
ENSDARG00000035562	397.304	-0.831779	0.0974766	-8.53311	1.42462e-17	1.03518e-14	mpdu1a	mannose-P-dolichol utilization defect 1a [Source:ZFIN;Acc:ZDB-GENE-040912-9]
ENSDARG00000056248	65758	-0.957739	0.126625	-7.56358	3.92112e-14	2.08479e-11	si:dkey-183i3.5	si:dkey-183i3.5 [Source:ZFIN;Acc:ZDB-GENE-030131-8568]
ENSDARG00000023656	208.7	-4.17786	0.55967	-7.46487	8.33849e-14	4.13116e-11	he1.1	hatching enzyme 1, tandem duplicate 1 [Source:ZFIN;Acc:ZDB-GENE-021211-3]
ENSDARG00000041586	577.774	-0.902116	0.120942	-7.45906	8.71445e-14	4.18075e-11	dhx40	DEAH (Asp-Glu-Ala-His) box polypeptide 40 [Source:ZFIN;Acc:ZDB-GENE-080507-1]
ENSDARG00000111718	72.6055	-1.89231	0.268268	-7.05379	1.74106e-12	6.32556e-10	BX510918.1	DEAD (Asp-Glu-Ala-Asp) box polypeptide 31 [Source:NCBI gene;Acc:325248]
ENSDARG00000104654	577.786	-1.2408	0.180731	-6.86547	6.62716e-12	2.0937e-09	leap2	liver-expressed antimicrobial peptide 2 [Source:ZFIN;Acc:ZDB-GENE-081022-131]
ENSDARG00000068947	92.4499	-1.97721	0.29288	-6.75092	1.46913e-11	4.448e-09	si:ch211-264e16.1	si:ch211-264e16.1 [Source:ZFIN;Acc:ZDB-GENE-060503-226]
ENSDARG00000054597	2601.73	-0.535686	0.0808853	-6.62278	3.52504e-11	9.97952e-09	cnot6l	CCR4-NOT transcription complex, subunit 6-like [Source:NCBI gene;Acc:553665]
ENSDARG00000019122	76.9761	-4.5497	0.705235	-6.45133	1.10871e-10	2.9119e-08	he1.2	hatching enzyme 1, tandem dupliate 2 [Source:ZFIN;Acc:ZDB-GENE-030131-2100]
ENSDARG00000060797	962.819	-0.956643	0.151493	-6.31476	2.7059e-10	6.77998e-08	pfkmb	phosphofructokinase, muscle b [Source:ZFIN;Acc:ZDB-GENE-081114-1]
ENSDARG00000113015	74.3316	-1.39616	0.228696	-6.10487	1.02887e-09	2.28861e-07	AL844899.2	serine protease inhibitor 2.1-like [Source:NCBI gene;Acc:110439158]
ENSDARG00000089806	25.7644	-5.8737	1.01823	-5.76856	7.99494e-09	1.47696e-06	si:dkey-239j18.3	si:dkey-239j18.3 [Source:ZFIN;Acc:ZDB-GENE-121214-39]
ENSDARG00000089418	4326.56	-0.413833	0.0718901	-5.75646	8.58938e-09	1.57344e-06	si:dkey-164f24.2	si:dkey-164f24.2 [Source:ZFIN;Acc:ZDB-GENE-030131-7035]
ENSDARG00000098390	2862.5	-0.864023	0.152434	-5.66816	1.44337e-08	2.4914e-06	si:ch211-76m11.8	si:ch211-76m11.8 [Source:ZFIN;Acc:ZDB-GENE-041210-280]
ENSDARG00000002369	4945.75	-0.754054	0.133455	-5.65023	1.60232e-08	2.70768e-06	UBB	si:ch211-202a12.4 [Source:ZFIN;Acc:ZDB-GENE-030131-8486]
ENSDARG00000076848	131.328	-1.13623	0.202598	-5.60832	2.04298e-08	3.37386e-06	zgc:112492	zgc:112492 [Source:ZFIN;Acc:ZDB-GENE-050417-143]
ENSDARG00000013561	9904.73	-0.415394	0.074933	-5.54354	2.96412e-08	4.60861e-06	pgm1	phosphoglucomutase 1 [Source:ZFIN;Acc:ZDB-GENE-040426-1245]
ENSDARG00000100780	111.038	-1.04853	0.191664	-5.47069	4.48281e-08	6.47157e-06	slco1e1	solute carrier organic anion transporter family, member 1E1 [Source:ZFIN;Acc:ZDB-GENE-100818-2]
ENSDARG00000055192	76126.1	-0.824412	0.151552	-5.43979	5.33448e-08	7.58146e-06	zgc:136930	zgc:136930 [Source:ZFIN;Acc:ZDB-GENE-060312-16]
ENSDARG00000102387	213.939	-0.683172	0.126227	-5.41223	6.22462e-08	8.75423e-06	slc39a14	solute carrier family 39 member 14 [Source:NCBI gene;Acc:799782]
ENSDARG00000059714	146.86	-0.742581	0.139356	-5.32868	9.89276e-08	1.33119e-05	arsk	arylsulfatase family, member K [Source:NCBI gene;Acc:562412]
ENSDARG00000035256	9973.66	-0.449258	0.0849312	-5.28966	1.22541e-07	1.62882e-05	eef2l2	eukaryotic translation elongation factor 2, like 2 [Source:ZFIN;Acc:ZDB-GENE-030131-8112]
ENSDARG00000071558	873.763	-0.510252	0.0976825	-5.22357	1.75503e-07	2.22429e-05	fblim1	filamin binding LIM protein 1 [Source:ZFIN;Acc:ZDB-GENE-061013-662]
ENSDARG00000103580	57.6245	-1.31864	0.252753	-5.21712	1.8173e-07	2.27674e-05	CABZ01110379.1
ENSDARG00000052787	243.736	-0.767436	0.147979	-5.18613	2.14707e-07	2.60022e-05	zdhhc12b	zinc finger DHHC-type containing 12b [Source:ZFIN;Acc:ZDB-GENE-070705-356]
ENSDARG00000089297	81.7465	-1.53663	0.300372	-5.11577	3.12468e-07	3.63565e-05	si:dkeyp-115d7.2	si:dkeyp-115d7.2 [Source:ZFIN;Acc:ZDB-GENE-141215-15]
ENSDARG00000095674	42.9367	-1.13737	0.224746	-5.06072	4.17684e-07	4.64546e-05	tmem123	transmembrane protein 123 [Source:ZFIN;Acc:ZDB-GENE-050419-69]
ENSDARG00000012776	839.127	-0.423771	0.0838823	-5.05197	4.37275e-07	4.79003e-05	smarca1	SWI/SNF related, matrix associated, actin dependent regulator of chromatin, subfamily a, member 1 [Source:ZFIN;Acc:ZDB-GENE-070705-296]
ENSDARG00000052705	545.721	-0.713915	0.141568	-5.04293	4.5846e-07	4.97213e-05	pkp1b	plakophilin 1b [Source:ZFIN;Acc:ZDB-GENE-030131-417]
ENSDARG00000012366	2528.56	-0.711981	0.143803	-4.95108	7.38016e-07	7.51776e-05	fbp2	fructose-1,6-bisphosphatase 2 [Source:ZFIN;Acc:ZDB-GENE-040822-23]
ENSDARG00000033760	1367.03	-0.535978	0.108714	-4.93014	8.21702e-07	8.21665e-05	pmelb	premelanosome protein b [Source:ZFIN;Acc:ZDB-GENE-050912-2]
ENSDARG00000100095	2380.9	-1.07863	0.220428	-4.89332	9.91495e-07	9.82437e-05	anxa1b	annexin A1b [Source:ZFIN;Acc:ZDB-GENE-030131-6554]
ENSDARG00000017388	1560.88	-0.357875	0.0733996	-4.87571	1.08416e-06	0.000105038	gstt1b	glutathione S-transferase theta 1b [Source:ZFIN;Acc:ZDB-GENE-040426-1491]
ENSDARG00000035309	837.457	-0.807643	0.166773	-4.84276	1.28048e-06	0.000122965	entpd3	ectonucleoside triphosphate diphosphohydrolase 3 [Source:ZFIN;Acc:ZDB-GENE-030131-6186]
ENSDARG00000105278	181.842	-0.566117	0.11741	-4.82172	1.42323e-06	0.000132585	wu:fa19b12	wu:fa19b12 [Source:ZFIN;Acc:ZDB-GENE-030131-5231]
ENSDARG00000101481	2677.89	-0.302343	0.0628165	-4.81312	1.48594e-06	0.000137838	rbp5	retinol binding protein 1a, cellular [Source:ZFIN;Acc:ZDB-GENE-020320-1]
ENSDARG00000031952	2882.1	-0.494049	0.102898	-4.80133	1.57619e-06	0.000145591	mb	Danio rerio myoglobin (mb), transcript variant 2, mRNA. [Source:RefSeq mRNA;Acc:NM_001362390]
ENSDARG00000097877	1822.59	-0.575104	0.119816	-4.7999	1.58748e-06	0.000146015	si:ch211-167b20.8	si:ch211-167b20.8 [Source:ZFIN;Acc:ZDB-GENE-081104-147]
ENSDARG00000042033	160.446	-0.810249	0.173065	-4.68175	2.84436e-06	0.00025205	mettl11b	methyltransferase like 11B [Source:NCBI gene;Acc:568419]
ENSDARG00000069823	307.207	-0.548382	0.117726	-4.6581	3.19141e-06	0.000278278	proca1	protein interacting with cyclin A1 [Source:ZFIN;Acc:ZDB-GENE-110418-1]
ENSDARG00000058366	1031.24	-0.42436	0.0915367	-4.63596	3.55289e-06	0.000301551	si:dkey-222f8.3	si:dkey-222f8.3 [Source:ZFIN;Acc:ZDB-GENE-030131-3658]
ENSDARG00000011422	1630.53	-0.373761	0.0806663	-4.63343	3.59664e-06	0.000301551	ryr1a	ryanodine receptor 1a (skeletal) [Source:ZFIN;Acc:ZDB-GENE-020108-2]
ENSDARG00000007480	11747.1	-0.532884	0.115323	-4.62081	3.82242e-06	0.000318034	rpe65a	retinoid isomerohydrolase RPE65 a [Source:NCBI gene;Acc:393724]
ENSDARG00000095308	206.703	-0.718024	0.156197	-4.59691	4.28809e-06	0.000351414	si:ch211-215c18.3	si:ch211-215c18.3 [Source:NCBI gene;Acc:100318173]
ENSDARG00000098989	417.165	-0.679965	0.148205	-4.58802	4.47478e-06	0.000362624	CU459012.1	group 3 secretory phospholipase A2-like [Source:NCBI gene;Acc:101885160]
ENSDARG00000042533	1460.26	-0.565867	0.123656	-4.57614	4.73623e-06	0.000379686	gstm.1	glutathione S-transferase mu, tandem duplicate 1 [Source:ZFIN;Acc:ZDB-GENE-030911-2]
ENSDARG00000040290	726.622	-0.427362	0.0933904	-4.57609	4.73758e-06	0.000379686	pon3.2	paraoxonase 3, tandem duplicate 2 [Source:ZFIN;Acc:ZDB-GENE-071004-70]
ENSDARG00000016088	1367.45	-0.517457	0.113321	-4.5663	4.96398e-06	0.00039349	rtn2a	reticulon 2a [Source:ZFIN;Acc:ZDB-GENE-060420-1]
ENSDARG00000055723	1645.71	-0.528086	0.11597	-4.55365	5.27237e-06	0.000409012	hsp70l	heat shock cognate 70-kd protein, like [Source:ZFIN;Acc:ZDB-GENE-050321-1]
ENSDARG00000056210	348.653	-1.34925	0.297057	-4.54206	5.57084e-06	0.000429112	hspa1b	heat shock protein family A (Hsp70) member 1B [Source:ZFIN;Acc:ZDB-GENE-060503-867]
ENSDARG00000114346	37.0071	-2.37587	0.524395	-4.53069	5.87925e-06	0.000451274	BX548019.1	ecotropic viral integration site 5b [Source:NCBI gene;Acc:553306]
ENSDARG00000105039	468.512	-0.957641	0.212609	-4.50423	6.66132e-06	0.000506866	phka1b	phosphorylase kinase, alpha 1b (muscle) [Source:ZFIN;Acc:ZDB-GENE-091204-81]
ENSDARG00000100791	211.014	-0.618382	0.138081	-4.4784	7.52056e-06	0.000561441	tril	TLR4 interactor with leucine-rich repeats [Source:ZFIN;Acc:ZDB-GENE-131218-1]
ENSDARG00000037266	627.424	-0.437897	0.0977796	-4.47841	7.5202e-06	0.000561441	myoz2b	myozenin 2b [Source:ZFIN;Acc:ZDB-GENE-040426-1853]
ENSDARG00000016477	3007.13	-0.395409	0.0886013	-4.46279	8.08993e-06	0.000597804	eif4a2	eukaryotic translation initiation factor 4A, isoform 2 [Source:ZFIN;Acc:ZDB-GENE-040426-2802]
ENSDARG00000104267	32206.7	-0.433081	0.0974193	-4.44554	8.76725e-06	0.000634941	postnb	periostin, osteoblast specific factor b [Source:ZFIN;Acc:ZDB-GENE-030131-9120]
ENSDARG00000093572	1166.93	-0.509277	0.114848	-4.43436	9.23479e-06	0.000664386	lamc3	laminin, gamma 3 [Source:ZFIN;Acc:ZDB-GENE-060531-121]
ENSDARG00000078114	1667.34	-0.499343	0.112676	-4.43169	9.34979e-06	0.000670448	si:ch73-237c6.1	si:ch73-237c6.1 [Source:ZFIN;Acc:ZDB-GENE-081105-55]
ENSDARG00000113676	55.1277	-1.29364	0.294452	-4.39339	1.11596e-05	0.000782209	zgc:113828	zgc:113828 [Source:ZFIN;Acc:ZDB-GENE-050913-23]
ENSDARG00000011824	2678.25	-0.425073	0.097262	-4.37039	1.24023e-05	0.000855562	pbxip1b	pre-B-cell leukemia homeobox interacting protein 1b [Source:ZFIN;Acc:ZDB-GENE-070112-2032]
ENSDARG00000076862	275.359	-0.622429	0.142917	-4.35518	1.32958e-05	0.000905736	gask1a	golgi associated kinase 1A [Source:ZFIN;Acc:ZDB-GENE-121130-2]
ENSDARG00000053476	208.569	-1.06326	0.24581	-4.32554	1.52162e-05	0.00102693	lipca	lipase, hepatic a [Source:ZFIN;Acc:ZDB-GENE-040426-1361]
ENSDARG00000040781	112.844	-0.886786	0.205265	-4.32019	1.55892e-05	0.00104886	sult3st4	sulfotransferase family 3, cytosolic sulfotransferase 4 [Source:ZFIN;Acc:ZDB-GENE-050913-17]
ENSDARG00000069478	881.675	-0.312298	0.0725179	-4.3065	1.65861e-05	0.00110883	slc13a3	solute carrier family 13 member 3 [Source:ZFIN;Acc:ZDB-GENE-040426-2486]
ENSDARG00000089749	45.475	-1.13978	0.26637	-4.27894	1.87782e-05	0.00123297	aqp8b	aquaporin 8b [Source:ZFIN;Acc:ZDB-GENE-080220-47]
ENSDARG00000054050	244.18	-0.452667	0.106253	-4.26027	2.04176e-05	0.00132558	vsig8a	V-set and immunoglobulin domain containing 8a [Source:ZFIN;Acc:ZDB-GENE-050417-338]
ENSDARG00000035565	511.565	-0.321844	0.0756863	-4.25234	2.11544e-05	0.00136433	atp6v0a2b	ATPase H+ transporting V0 subunit a2b [Source:ZFIN;Acc:ZDB-GENE-060526-4]
ENSDARG00000029688	635.18	-0.544141	0.128118	-4.24717	2.16489e-05	0.00139211	hsp70.1	heat shock cognate 70-kd protein, tandem duplicate 1 [Source:ZFIN;Acc:ZDB-GENE-990415-91]
ENSDARG00000061335	1296.31	-0.22466	0.0531424	-4.22751	2.36287e-05	0.0015017	galnt1	UDP-N-acetyl-alpha-D-galactosamine:polypeptide N-acetylgalactosaminyltransferase 1 [Source:ZFIN;Acc:ZDB-GENE-030131-2360]
ENSDARG00000093823	59.0943	-0.975449	0.230811	-4.22618	2.37688e-05	0.00150621	si:ch211-102c2.8	si:ch211-102c2.8 [Source:ZFIN;Acc:ZDB-GENE-081104-98]
ENSDARG00000003087	1095.85	-0.278568	0.0660536	-4.21731	2.47238e-05	0.00155285	ubxn6	UBX domain protein 6 [Source:ZFIN;Acc:ZDB-GENE-030131-5680]
ENSDARG00000097726	27.3332	-1.39058	0.330336	-4.2096	2.55822e-05	0.0015888	si:ch211-149e23.4	si:ch211-149e23.4 [Source:ZFIN;Acc:ZDB-GENE-131121-606]
ENSDARG00000103935	451.983	-0.464059	0.110264	-4.2086	2.56961e-05	0.00159134	rab27a	RAB27A, member RAS oncogene family [Source:ZFIN;Acc:ZDB-GENE-050913-46]
ENSDARG00000074201	7860.47	-0.443165	0.106082	-4.17755	2.94661e-05	0.00180938	flna	filamin A, alpha (actin binding protein 280) [Source:ZFIN;Acc:ZDB-GENE-030131-2145]
ENSDARG00000044626	156.042	-0.958533	0.230263	-4.16277	3.1441e-05	0.00192523	ccdc90b	coiled-coil domain containing 90B [Source:ZFIN;Acc:ZDB-GENE-040724-162]
ENSDARG00000068876	465.27	-0.421858	0.101424	-4.15934	3.19163e-05	0.00194342	zgc:153031	zgc:153031 [Source:ZFIN;Acc:ZDB-GENE-060929-1190]
ENSDARG00000035459	251.45	-0.524269	0.126166	-4.15538	3.24741e-05	0.0019664	spns3	spinster homolog 3 (Drosophila) [Source:NCBI gene;Acc:568387]
ENSDARG00000091298	13009	-0.564058	0.13609	-4.14474	3.40196e-05	0.00204893	pmela	premelanosome protein a [Source:ZFIN;Acc:ZDB-GENE-030131-9818]
ENSDARG00000056656	504.089	-0.309883	0.0747659	-4.14471	3.40251e-05	0.00204893	tspan18a	tetraspanin 18a [Source:ZFIN;Acc:ZDB-GENE-040718-232]
ENSDARG00000059883	169.021	-0.539414	0.130193	-4.14317	3.42536e-05	0.00205701	trpv1	transient receptor potential cation channel, subfamily V, member 1 [Source:ZFIN;Acc:ZDB-GENE-030912-8]
ENSDARG00000109876	349.633	-0.57167	0.13836	-4.13177	3.59979e-05	0.00214404	AL935333.1	bromodomain and WD repeat domain containing 3 [Source:NCBI gene;Acc:553209]
ENSDARG00000029039	62.9275	-0.930366	0.225524	-4.12535	3.70179e-05	0.00219281	zdhhc23a	zinc finger DHHC-type containing 23a [Source:ZFIN;Acc:ZDB-GENE-060526-38]
ENSDARG00000011615	4120.01	-0.382233	0.0927996	-4.11891	3.80668e-05	0.00223069	mybpc3	myosin binding protein C, cardiac [Source:ZFIN;Acc:ZDB-GENE-070112-2362]
ENSDARG00000032802	8218.93	-0.242697	0.0589186	-4.1192	3.80198e-05	0.00223069	ktn1	kinectin 1 [Source:ZFIN;Acc:ZDB-GENE-030408-4]
ENSDARG00000018966	559.71	-0.390439	0.0951835	-4.10196	4.09667e-05	0.00238142	cyb5r1	cytochrome b5 reductase 1 [Source:ZFIN;Acc:ZDB-GENE-030131-8497]
ENSDARG00000068214	27645.7	-0.257038	0.0627849	-4.09394	4.24104e-05	0.00243933	ccni	cyclin I [Source:ZFIN;Acc:ZDB-GENE-040426-2898]
ENSDARG00000091944	25.5426	-1.30855	0.320675	-4.0806	4.49203e-05	0.00256292	si:ch211-287c22.1	si:ch211-287c22.1 [Source:ZFIN;Acc:ZDB-GENE-060531-59]
ENSDARG00000101021	216.908	-0.6252	0.153257	-4.07943	4.5147e-05	0.00256292	slc22a5	solute carrier family 22 member 5 [Source:ZFIN;Acc:ZDB-GENE-091012-1]
ENSDARG00000075014	3264.99	-0.327648	0.0805431	-4.06798	4.74217e-05	0.00266429	sqstm1	sequestosome 1 [Source:ZFIN;Acc:ZDB-GENE-040426-2204]
ENSDARG00000104573	3316.41	-0.275956	0.0680253	-4.05667	4.97782e-05	0.00278234	slc12a2	solute carrier family 12 member 2 [Source:ZFIN;Acc:ZDB-GENE-040625-53]
ENSDARG00000046019	505.401	-0.562892	0.139428	-4.03716	5.41017e-05	0.00299331	snai1b	snail family zinc finger 1b [Source:ZFIN;Acc:ZDB-GENE-980526-514]
ENSDARG00000096242	420.542	-0.934719	0.232169	-4.02602	5.67291e-05	0.00312578	si:ch211-76l23.4	si:ch211-76l23.4 [Source:ZFIN;Acc:ZDB-GENE-030131-8310]
ENSDARG00000024829	11520.3	-0.271577	0.0674868	-4.02415	5.71811e-05	0.00313978	tnn	tenascin N [Source:ZFIN;Acc:ZDB-GENE-990415-262]
ENSDARG00000045758	336.712	-0.545321	0.136083	-4.00726	6.14279e-05	0.00335606	cracr2ab	calcium release activated channel regulator 2Ab [Source:ZFIN;Acc:ZDB-GENE-041210-94]
ENSDARG00000016350	1141.83	-0.472217	0.118233	-3.99396	6.49783e-05	0.00348882	cap1	CAP, adenylate cyclase-associated protein 1 (yeast) [Source:ZFIN;Acc:ZDB-GENE-030131-6459]
ENSDARG00000074216	311.861	-0.431674	0.108118	-3.99261	6.53493e-05	0.00350012	wu:fc38h03	wu:fc38h03 [Source:ZFIN;Acc:ZDB-GENE-030131-3430]
ENSDARG00000058371	77620.7	-0.335647	0.084115	-3.99033	6.59811e-05	0.0035253	krt5	keratin 5 [Source:ZFIN;Acc:ZDB-GENE-991110-23]
ENSDARG00000079585	226.241	-1.02251	0.256566	-3.98537	6.73751e-05	0.00358222	pkn3	protein kinase N3 [Source:ZFIN;Acc:ZDB-GENE-030131-1902]
ENSDARG00000011783	1966.3	-0.264068	0.0663348	-3.98084	6.86722e-05	0.00363346	stag2a	stromal antigen 2a [Source:ZFIN;Acc:ZDB-GENE-030131-3432]
ENSDARG00000075467	860.176	-0.248557	0.0624592	-3.97951	6.90565e-05	0.00364495	shisa3	shisa family member 3 [Source:ZFIN;Acc:ZDB-GENE-070112-2022]
ENSDARG00000101407	316.879	-0.621048	0.156372	-3.97162	7.13866e-05	0.00375011	tgm1l4	transglutaminase 1 like 4 [Source:ZFIN;Acc:ZDB-GENE-050913-29]
ENSDARG00000090346	905.19	-0.344127	0.0868171	-3.96381	7.37617e-05	0.00385595	zmp:0000000991	zmp:0000000991 [Source:ZFIN;Acc:ZDB-GENE-130530-994]
ENSDARG00000095142	340.811	-0.620737	0.156624	-3.96323	7.39438e-05	0.00385622	si:ch211-208h16.4	si:ch211-208h16.4 [Source:ZFIN;Acc:ZDB-GENE-060526-98]
ENSDARG00000067781	87.2777	-0.809683	0.205204	-3.94575	7.95509e-05	0.00411907	urp2	urotensin II-related peptide [Source:ZFIN;Acc:ZDB-GENE-110718-3]
ENSDARG00000078411	388.856	-0.558094	0.141585	-3.94177	8.08842e-05	0.00417819	hspb15	heat shock protein, alpha-crystallin-related, b15 [Source:ZFIN;Acc:ZDB-GENE-080214-5]
ENSDARG00000115306	27.7937	-1.28584	0.329594	-3.90129	9.56805e-05	0.0047948	CR383678.1	proprotein convertase subtilisin/kexin type 5a [Source:NCBI gene;Acc:571235]
ENSDARG00000014239	323.955	-0.387403	0.1001	-3.87016	0.000108764	0.00535204	esyt1b	extended synaptotagmin-like protein 1b [Source:ZFIN;Acc:ZDB-GENE-040724-209]
ENSDARG00000059582	306.643	-0.384128	0.0992853	-3.86893	0.000109314	0.00536696	sowahcb	sosondowah ankyrin repeat domain family Cb [Source:ZFIN;Acc:ZDB-GENE-061215-96]
ENSDARG00000035521	548.644	-0.551577	0.142648	-3.8667	0.00011032	0.00539205	sfrp1a	secreted frizzled-related protein 1a [Source:ZFIN;Acc:ZDB-GENE-040310-5]
ENSDARG00000006865	358.967	-0.413565	0.107055	-3.86312	0.000111946	0.00543499	glra4a	glycine receptor, alpha 4a [Source:ZFIN;Acc:ZDB-GENE-010410-3]
ENSDARG00000086842	4652.13	-0.368824	0.0954703	-3.86323	0.000111898	0.00543499	dap1b	death associated protein 1b [Source:ZFIN;Acc:ZDB-GENE-000511-4]
ENSDARG00000057833	99.6816	-0.609733	0.158463	-3.84778	0.000119192	0.00574272	gulp1b	GULP PTB domain containing engulfment adaptor 1b [Source:ZFIN;Acc:ZDB-GENE-120228-2]
ENSDARG00000005139	1439.17	-0.329381	0.0856374	-3.84623	0.000119949	0.00575939	hhatlb	hedgehog acyltransferase like, b [Source:ZFIN;Acc:ZDB-GENE-050506-130]
ENSDARG00000045706	509.722	-0.414977	0.108051	-3.84058	0.000122744	0.00582942	tspan9b	tetraspanin 9b [Source:NCBI gene;Acc:431733]
ENSDARG00000021140	5627.41	-0.346381	0.0905274	-3.82626	0.000130105	0.00607315	pabpc1b	poly A binding protein, cytoplasmic 1 b [Source:ZFIN;Acc:ZDB-GENE-050308-1]
ENSDARG00000032618	395.053	-0.556652	0.145522	-3.8252	0.000130668	0.00608641	mgst1.1	microsomal glutathione S-transferase 1.1 [Source:ZFIN;Acc:ZDB-GENE-041010-30]
ENSDARG00000078331	209.251	-0.582219	0.152329	-3.82212	0.000132311	0.00614977	best1	bestrophin 1 [Source:ZFIN;Acc:ZDB-GENE-110411-214]
ENSDARG00000070490	109.39	-0.635046	0.166265	-3.81947	0.000133739	0.00620291	si:dkeyp-75b4.7	si:dkeyp-75b4.7 [Source:ZFIN;Acc:ZDB-GENE-090312-58]
ENSDARG00000068480	992.183	-0.447605	0.117747	-3.80142	0.000143872	0.00664462	map7d2a	MAP7 domain containing 2a [Source:ZFIN;Acc:ZDB-GENE-060526-150]
ENSDARG00000104519	140.187	-1.19589	0.315394	-3.79174	0.000149597	0.00682229	CABZ01075611.1
ENSDARG00000005320	316.365	-0.528445	0.139861	-3.77837	0.00015786	0.00717369	nipsnap1	nipsnap homolog 1 (C. elegans) [Source:NCBI gene;Acc:30231]
ENSDARG00000053345	51.3253	-1.46821	0.388723	-3.77702	0.000158717	0.00719308	si:dkey-56i24.1	si:dkey-56i24.1 [Source:ZFIN;Acc:ZDB-GENE-081105-8]
ENSDARG00000091969	34.2956	-1.40203	0.372413	-3.76473	0.000166727	0.007471	gbgt1l3	globoside alpha-1,3-N-acetylgalactosaminyltransferase 1, like 3 [Source:ZFIN;Acc:ZDB-GENE-040912-46]
ENSDARG00000042990	136.382	-0.868275	0.230642	-3.7646	0.000166814	0.007471	cyp2p10	cytochrome P450, family 2, subfamily P, polypeptide 10 [Source:ZFIN;Acc:ZDB-GENE-040120-1]
ENSDARG00000056108	4543.48	-0.392707	0.104334	-3.76395	0.000167248	0.007471	ndufa4	NADH:ubiquinone oxidoreductase subunit A4 [Source:NCBI gene;Acc:406298]
ENSDARG00000023694	2312.87	-0.254889	0.0677376	-3.76289	0.000167959	0.00747214	spon1b	spondin 1b [Source:ZFIN;Acc:ZDB-GENE-000427-10]
ENSDARG00000044457	188.535	-0.714634	0.190388	-3.75356	0.00017434	0.00769319	gfi1ab	growth factor independent 1A transcription repressor b [Source:ZFIN;Acc:ZDB-GENE-040116-8]
ENSDARG00000114266	120.243	-0.881907	0.235551	-3.74402	0.000181102	0.00791152	BX322566.2
ENSDARG00000024771	242.445	-0.462517	0.123582	-3.74258	0.000182142	0.00792516	slc24a5	solute carrier family 24 member 5 [Source:ZFIN;Acc:ZDB-GENE-031210-1]
ENSDARG00000058672	60.5756	-1.23561	0.330335	-3.74047	0.000183677	0.00797606	nuggc.3	nuclear GTPase, germinal center associated, tandem duplicate 3 [Source:ZFIN;Acc:ZDB-GENE-061207-67]
ENSDARG00000016818	96.0694	-0.694206	0.185914	-3.73402	0.000188444	0.00811837	abcg2d	ATP-binding cassette, sub-family G (WHITE), member 2d [Source:ZFIN;Acc:ZDB-GENE-050517-38]
ENSDARG00000033871	512.769	-0.42742	0.114487	-3.73335	0.000188947	0.00812398	derl3	derlin 3 [Source:ZFIN;Acc:ZDB-GENE-040426-1324]
ENSDARG00000014522	1485.51	-0.270118	0.0724254	-3.72961	0.00019178	0.00821338	cdh6	cadherin 6 [Source:ZFIN;Acc:ZDB-GENE-050320-92]
ENSDARG00000090468	225.453	-0.563097	0.151361	-3.72022	0.000199046	0.00849118	ppp1r3aa	protein phosphatase 1, regulatory subunit 3Aa [Source:ZFIN;Acc:ZDB-GENE-110914-122]
ENSDARG00000105442	210.252	-0.436447	0.117602	-3.71121	0.000206267	0.00876494	si:cabz01100188.1	si:cabz01100188.1 [Source:ZFIN;Acc:ZDB-GENE-160114-30]
ENSDARG00000102687	342.649	-0.558767	0.150655	-3.7089	0.000208158	0.00882807	CABZ01085139.1
ENSDARG00000034933	286.448	-0.595596	0.160845	-3.70293	0.000213128	0.00896906	chchd3b	coiled-coil-helix-coiled-coil-helix domain containing 3b [Source:ZFIN;Acc:ZDB-GENE-030131-4476]
ENSDARG00000099672	1790.04	-0.442609	0.119582	-3.70131	0.000214487	0.00900422	capgb	capping protein (actin filament), gelsolin-like b [Source:ZFIN;Acc:ZDB-GENE-030131-8541]
ENSDARG00000059507	87.7515	-0.560065	0.151484	-3.69718	0.000218005	0.0091215	F2R	si:dkey-163m14.2 [Source:ZFIN;Acc:ZDB-GENE-120215-47]
ENSDARG00000067606	103.005	-0.616228	0.166769	-3.6951	0.000219798	0.00917106	rsph4a	radial spoke head component 4A [Source:ZFIN;Acc:ZDB-GENE-030131-7437]
ENSDARG00000113216	316.329	-0.527057	0.142835	-3.68996	0.000224287	0.00933061	BX663603.1	cache domain containing 1 [Source:NCBI gene;Acc:794807]
ENSDARG00000114560	430.47	-0.705113	0.191368	-3.6846	0.000229065	0.00949314	CR381602.1	oculocutaneous albinism II [Source:NCBI gene;Acc:567419]
ENSDARG00000013460	188.311	-0.524757	0.142617	-3.6795	0.000233694	0.0096666	wfikkn2a	info WAP, follistatin/kazal, immunoglobulin, kunitz and netrin domain containing 2a [Source:ZFIN;Acc:ZDB-GENE-120914-1]
ENSDARG00000037403	308.106	-0.693507	0.188505	-3.67899	0.00023416	0.00966752	hspa8b	heat shock protein family A (Hsp70) member 8b [Source:ZFIN;Acc:ZDB-GENE-121214-31]
ENSDARG00000035329	7471.11	-0.580479	0.157848	-3.67745	0.000235579	0.00970774	capns1a	calpain, small subunit 1 a [Source:ZFIN;Acc:ZDB-GENE-030113-3]
ENSDARG00000100476	729.13	-0.461658	0.125826	-3.66901	0.000243491	0.00997323	si:dkeyp-110c7.4	si:dkeyp-110c7.4 [Source:ZFIN;Acc:ZDB-GENE-070705-532]
ENSDARG00000011672	1100.7	-0.329321	0.0899637	-3.6606	0.000251628	0.0102146	sema3b	sema domain, immunoglobulin domain (Ig), short basic domain, secreted, (semaphorin) 3B [Source:ZFIN;Acc:ZDB-GENE-081105-78]
ENSDARG00000054878	247.688	-0.422854	0.115537	-3.65991	0.000252309	0.0102232	six2b	SIX homeobox 2b [Source:ZFIN;Acc:ZDB-GENE-080723-23]
ENSDARG00000094771	100.735	-0.778062	0.213249	-3.64861	0.000263658	0.0106042	si:dkey-280e8.1	si:dkey-280e8.1 [Source:ZFIN;Acc:ZDB-GENE-070705-454]
ENSDARG00000086126	187.281	-0.53315	0.146108	-3.64902	0.000263239	0.0106042	trim33l	tripartite motif containing 33, like [Source:ZFIN;Acc:ZDB-GENE-030131-5695]
ENSDARG00000056774	707.974	-0.461622	0.126679	-3.64404	0.000268396	0.0107551	gpr37l1b	G protein-coupled receptor 37 like 1b [Source:ZFIN;Acc:ZDB-GENE-081104-324]
ENSDARG00000102506	1780.07	-0.254477	0.0699484	-3.63807	0.000274686	0.0109231	lrp2a	low density lipoprotein receptor-related protein 2a [Source:ZFIN;Acc:ZDB-GENE-050119-2]
ENSDARG00000021789	1888.21	-0.319062	0.0881978	-3.61758	0.000297374	0.0116801	myoc	myocilin [Source:ZFIN;Acc:ZDB-GENE-050425-2]
ENSDARG00000077740	34.2357	-1.13871	0.315557	-3.60856	0.000307896	0.0120068	b3glctb	beta 3-glucosyltransferase b [Source:ZFIN;Acc:ZDB-GENE-091204-128]
ENSDARG00000077863	211.541	-0.517749	0.143623	-3.60492	0.000312252	0.012155	mettl22	methyltransferase like 22 [Source:ZFIN;Acc:ZDB-GENE-081022-70]
ENSDARG00000022531	1805.78	-0.362224	0.100602	-3.60058	0.000317513	0.0123158	ntn1b	netrin 1b [Source:ZFIN;Acc:ZDB-GENE-990415-168]
ENSDARG00000022101	2189.08	-0.264903	0.0737463	-3.59208	0.000328044	0.0126791	obscnb	obscurin, cytoskeletal calmodulin and titin-interacting RhoGEF b [Source:ZFIN;Acc:ZDB-GENE-070119-5]
ENSDARG00000044803	660.228	-0.269263	0.0752035	-3.58046	0.000342994	0.0131636	dhrs3b	dehydrogenase/reductase (SDR family) member 3b [Source:ZFIN;Acc:ZDB-GENE-041010-172]
ENSDARG00000099911	594.603	-0.262451	0.0733462	-3.57825	0.000345903	0.0132519	lrrc8c	leucine rich repeat containing 8 VRAC subunit C [Source:ZFIN;Acc:ZDB-GENE-030131-2965]
ENSDARG00000004874	55.8622	-0.881725	0.246508	-3.57686	0.000347751	0.0132993	spata6l	spermatogenesis associated 6-like [Source:ZFIN;Acc:ZDB-GENE-040426-1369]
ENSDARG00000015422	552.198	-0.647782	0.18122	-3.57456	0.000350821	0.0133932	ppil1	peptidylprolyl isomerase (cyclophilin)-like 1 [Source:ZFIN;Acc:ZDB-GENE-051009-1]
ENSDARG00000100159	101.865	-0.659001	0.184606	-3.56977	0.000357295	0.0136166	angptl1b	angiopoietin-like 1b [Source:ZFIN;Acc:ZDB-GENE-030131-6243]
ENSDARG00000103826	3502.42	-0.397839	0.111532	-3.56705	0.000361019	0.0137345	gpib	glucose-6-phosphate isomerase b [Source:ZFIN;Acc:ZDB-GENE-020513-3]
ENSDARG00000075538	48.5109	-0.997398	0.280863	-3.55119	0.000383493	0.0144107	zgc:163061	zgc:163061 [Source:ZFIN;Acc:ZDB-GENE-070410-132]
ENSDARG00000053479	272.846	-0.372638	0.104945	-3.55079	0.000384083	0.0144107	gdf6a	growth differentiation factor 6a [Source:NCBI gene;Acc:566470]
ENSDARG00000032242	439.441	-0.393647	0.111014	-3.54594	0.000391221	0.0146282	tnnt2c	troponin T2c, cardiac [Source:ZFIN;Acc:ZDB-GENE-030520-1]
ENSDARG00000015065	75.3436	-0.948967	0.267779	-3.54385	0.000394332	0.014679	c4	complement component 4 [Source:ZFIN;Acc:ZDB-GENE-030131-5697]
ENSDARG00000000189	2113.47	-0.248368	0.0700836	-3.54388	0.000394283	0.014679	sema6e	sema domain, transmembrane domain (TM), and cytoplasmic domain, (semaphorin) 6E [Source:ZFIN;Acc:ZDB-GENE-040724-119]
ENSDARG00000013741	641.699	-0.406033	0.114641	-3.54178	0.000397436	0.0147342	lancl1	LanC antibiotic synthetase component C-like 1 (bacterial) [Source:NCBI gene;Acc:494154]
ENSDARG00000070954	167.215	-0.435386	0.123071	-3.53768	0.00040366	0.0149142	hmx2	H6 family homeobox 2 [Source:ZFIN;Acc:ZDB-GENE-080506-2]
ENSDARG00000039501	241.714	-0.469769	0.132922	-3.53417	0.000409065	0.0150884	ugt2a6	UDP glucuronosyltransferase 2 family, polypeptide A6 [Source:ZFIN;Acc:ZDB-GENE-081104-3]
ENSDARG00000061379	966.67	-0.424041	0.120168	-3.52873	0.000417555	0.0153741	cmya5	cardiomyopathy associated 5 [Source:ZFIN;Acc:ZDB-GENE-070630-1]
ENSDARG00000098153	325.269	-0.487269	0.138254	-3.52444	0.000424371	0.0155738	lhfpl2b	LHFPL tetraspan subfamily member 2b [Source:ZFIN;Acc:ZDB-GENE-050417-10]
ENSDARG00000018077	244.058	-0.431166	0.122561	-3.51798	0.000434848	0.0158781	rbp1.1	retinol binding protein 1, cellular, tandem duplicate 1 [Source:ZFIN;Acc:ZDB-GENE-050421-2]
ENSDARG00000008060	230.687	-0.390366	0.111447	-3.50272	0.000460539	0.0166489	scara3	scavenger receptor class A, member 3 [Source:ZFIN;Acc:ZDB-GENE-041014-317]
ENSDARG00000099048	81.8125	-1.14243	0.32666	-3.4973	0.000469993	0.0169345	znf1070	zinc finger protein 1070 [Source:ZFIN;Acc:ZDB-GENE-080212-4]
ENSDARG00000090268	84938.3	-1.23812	0.354364	-3.49391	0.000475994	0.0171224	krtt1c19e	keratin type 1 c19e [Source:ZFIN;Acc:ZDB-GENE-050506-95]
ENSDARG00000022631	447.165	-0.886244	0.253727	-3.49291	0.000477796	0.0171589	cyp2p9	cytochrome P450, family 2, subfamily P, polypeptide 9 [Source:ZFIN;Acc:ZDB-GENE-040120-2]
ENSDARG00000026855	45.7873	-0.848044	0.242855	-3.49198	0.000479458	0.0171698	cacna2d4a	calcium channel, voltage-dependent, alpha 2/delta subunit 4a [Source:ZFIN;Acc:ZDB-GENE-041210-213]
ENSDARG00000055518	5283.23	-0.477572	0.136767	-3.49186	0.000479675	0.0171698	pygma	phosphorylase, glycogen, muscle A [Source:ZFIN;Acc:ZDB-GENE-050522-482]
ENSDARG00000016439	429.915	-0.426266	0.122142	-3.48993	0.000483155	0.0171831	slc7a1a	solute carrier family 7 member 1a [Source:ZFIN;Acc:ZDB-GENE-091116-69]
ENSDARG00000039486	616.261	-0.364175	0.104351	-3.4899	0.000483199	0.0171831	bag3	BCL2 associated athanogene 3 [Source:ZFIN;Acc:ZDB-GENE-040801-40]
ENSDARG00000021948	4319.78	-0.296263	0.0849285	-3.48838	0.000485957	0.017225	tnc	tenascin C [Source:ZFIN;Acc:ZDB-GENE-980526-104]
ENSDARG00000054048	37.2731	-1.19601	0.343608	-3.48073	0.000500044	0.0176383	plin1	perilipin 1 [Source:ZFIN;Acc:ZDB-GENE-050419-213]
ENSDARG00000021959	134.616	-0.469168	0.134862	-3.47887	0.000503526	0.0177038	zgc:101100	zgc:101100 [Source:ZFIN;Acc:ZDB-GENE-040801-82]
ENSDARG00000115805	816.368	-0.359153	0.103362	-3.4747	0.000511416	0.0179234	GGT7	gamma-glutamyltransferase 7 [Source:NCBI gene;Acc:101882295]
ENSDARG00000053468	5459.99	-0.270446	0.0779668	-3.46873	0.000522933	0.01823	adam10a	ADAM metallopeptidase domain 10a [Source:ZFIN;Acc:ZDB-GENE-040917-2]
ENSDARG00000100426	229.873	-0.575021	0.165936	-3.46531	0.000529614	0.0183255	fam167b	family with sequence similarity 167 member B [Source:ZFIN;Acc:ZDB-GENE-131121-390]
ENSDARG00000057004	288.009	-0.497132	0.143448	-3.46559	0.000529071	0.0183255	si:ch211-287a12.9	si:ch211-287a12.9 [Source:ZFIN;Acc:ZDB-GENE-130530-668]
ENSDARG00000044685	951.938	-0.508328	0.147167	-3.45409	0.000552149	0.0189847	nr0b2a	nuclear receptor subfamily 0, group B, member 2a [Source:ZFIN;Acc:ZDB-GENE-080403-1]
ENSDARG00000051962	443.876	-0.37521	0.108805	-3.44845	0.000563814	0.0193248	mmp15a	matrix metallopeptidase 15a [Source:ZFIN;Acc:ZDB-GENE-070817-4]
ENSDARG00000089769	2925.95	-0.394343	0.114433	-3.44605	0.00056885	0.0194668	hapln1a	hyaluronan and proteoglycan link protein 1a [Source:ZFIN;Acc:ZDB-GENE-050302-175]
ENSDARG00000105281	936.328	-0.248789	0.0722501	-3.44344	0.000574365	0.019594	p2ry1	purinergic receptor P2Y1 [Source:ZFIN;Acc:ZDB-GENE-121004-2]
ENSDARG00000020541	872.151	-0.236296	0.0687675	-3.43615	0.000590036	0.0200658	ism1	isthmin 1 [Source:NCBI gene;Acc:497617]
ENSDARG00000114948	154.665	-0.51593	0.150473	-3.42872	0.000606432	0.0205412	zgc:194551	zgc:194551 [Source:ZFIN;Acc:ZDB-GENE-030131-4878]
ENSDARG00000058738	194.56	-0.511821	0.149283	-3.42854	0.000606841	0.0205412	si:ch211-117c9.2	si:ch211-117c9.2 [Source:ZFIN;Acc:ZDB-GENE-110408-11]
ENSDARG00000035809	257248	-1.00426	0.294459	-3.41052	0.000648394	0.0217946	col1a1b	collagen, type I, alpha 1b [Source:ZFIN;Acc:ZDB-GENE-030131-4400]
ENSDARG00000045089	1141.7	-0.758309	0.222694	-3.40516	0.000661243	0.0221761	si:ch211-270n8.1	si:ch211-270n8.1 [Source:ZFIN;Acc:ZDB-GENE-081107-34]
ENSDARG00000098720	373.251	-0.390463	0.11479	-3.40155	0.000670055	0.0223683	FP245456.1	lipoprotein lipase-like [Source:NCBI gene;Acc:101884800]
ENSDARG00000028661	1523.31	-0.222684	0.0657324	-3.38774	0.000704717	0.0233113	cntfr	ciliary neurotrophic factor receptor [Source:ZFIN;Acc:ZDB-GENE-030616-82]
ENSDARG00000090957	27.2644	-1.84603	0.545682	-3.38298	0.000717033	0.0236112	CU469420.2
ENSDARG00000036456	5106.15	-0.371172	0.109808	-3.38018	0.000724386	0.0237815	anxa4	annexin A4 [Source:ZFIN;Acc:ZDB-GENE-030707-1]
ENSDARG00000059636	111.86	-0.675903	0.200413	-3.37254	0.000744771	0.0242317	C5H2orf42	si:ch211-127d4.3 [Source:ZFIN;Acc:ZDB-GENE-060526-22]
ENSDARG00000062082	1768.38	-0.275363	0.081913	-3.36165	0.000774792	0.0250961	hipk3b	homeodomain interacting protein kinase 3b [Source:ZFIN;Acc:ZDB-GENE-030131-82]
ENSDARG00000075930	444.667	-0.320985	0.0962192	-3.33597	0.000850009	0.0270897	adamts2	ADAM metallopeptidase with thrombospondin type 1 motif, 2 [Source:ZFIN;Acc:ZDB-GENE-070816-3]
ENSDARG00000035322	1391.13	-0.226134	0.0677811	-3.33624	0.000849209	0.0270897	myh7bb	myosin, heavy chain 7B, cardiac muscle, beta b [Source:ZFIN;Acc:ZDB-GENE-090311-5]
ENSDARG00000056024	39.7875	-1.20697	0.362043	-3.33378	0.000856739	0.0272246	eva1c	eva-1 homolog C (C. elegans) [Source:ZFIN;Acc:ZDB-GENE-091204-329]
ENSDARG00000110515	76.4291	-0.803987	0.241213	-3.3331	0.00085884	0.0272516	BX323454.1	zona pellucida-like domain containing 1a [Source:NCBI gene;Acc:560177]
ENSDARG00000015970	1136.89	-0.22566	0.0678363	-3.32655	0.000879293	0.0277793	phip	pleckstrin homology domain interacting protein [Source:ZFIN;Acc:ZDB-GENE-050208-261]
ENSDARG00000103887	90.3924	-0.613279	0.184538	-3.32332	0.000889524	0.0280618	carmil1	capping protein regulator and myosin 1 linker 1 [Source:ZFIN;Acc:ZDB-GENE-081104-77]
ENSDARG00000097445	829.981	-0.371725	0.112073	-3.31682	0.000910475	0.0286399	si:dkey-195m11.8	si:dkey-195m11.8 [Source:ZFIN;Acc:ZDB-GENE-030131-3092]
ENSDARG00000011665	64355.5	-0.456756	0.137767	-3.31543	0.000915037	0.0287279	aldoaa	aldolase a, fructose-bisphosphate, a [Source:ZFIN;Acc:ZDB-GENE-030131-8369]
ENSDARG00000089824	464.515	-0.37159	0.112088	-3.31516	0.000915909	0.0287279	lpar4	lysophosphatidic acid receptor 4 [Source:ZFIN;Acc:ZDB-GENE-120201-1]
ENSDARG00000075249	1153.9	-0.207885	0.0627787	-3.31139	0.000928329	0.0290339	fam171a2a	family with sequence similarity 171 member A2a [Source:ZFIN;Acc:ZDB-GENE-110606-5]
ENSDARG00000096804	72.6986	-0.825348	0.249675	-3.30569	0.000947437	0.0295507	si:dkey-219e21.4	si:dkey-219e21.4 [Source:ZFIN;Acc:ZDB-GENE-141222-59]
ENSDARG00000022378	140.259	-0.443144	0.134085	-3.30494	0.000949952	0.0295507	mtmr1b	myotubularin related protein 1b [Source:ZFIN;Acc:ZDB-GENE-050327-48]
ENSDARG00000051874	2674.18	-0.35597	0.107899	-3.2991	0.00096996	0.0299492	stra6	stimulated by retinoic acid 6 [Source:NCBI gene;Acc:724007]
ENSDARG00000074646	75.3006	-0.636996	0.193223	-3.2967	0.000978289	0.0300786	adamts16	ADAM metallopeptidase with thrombospondin type 1 motif, 16 [Source:ZFIN;Acc:ZDB-GENE-130530-760]
ENSDARG00000060113	3613.1	-0.28029	0.085013	-3.29702	0.000977157	0.0300786	znf395a	zinc finger protein 395a [Source:ZFIN;Acc:ZDB-GENE-061215-52]
ENSDARG00000062960	611.617	-0.277548	0.0841842	-3.29691	0.000977558	0.0300786	armc10	armadillo repeat containing 10 [Source:ZFIN;Acc:ZDB-GENE-131121-630]
ENSDARG00000034307	1452.9	-0.315593	0.0958792	-3.29157	0.000996286	0.0305458	chrne	cholinergic receptor, nicotinic, epsilon [Source:ZFIN;Acc:ZDB-GENE-040808-32]
ENSDARG00000077513	344.686	-0.360264	0.109813	-3.28071	0.00103547	0.0314814	ppp1r3da	protein phosphatase 1, regulatory subunit 3Da [Source:ZFIN;Acc:ZDB-GENE-080204-75]
ENSDARG00000075884	213.419	-0.558052	0.170298	-3.27692	0.00104947	0.031774	shprh	SNF2 histone linker PHD RING helicase [Source:ZFIN;Acc:ZDB-GENE-110512-2]
ENSDARG00000011371	646.732	-0.33548	0.102413	-3.27577	0.00105375	0.0318595	zgc:64106	zgc:64106 [Source:ZFIN;Acc:ZDB-GENE-040426-1370]
ENSDARG00000054058	2746.58	-0.364362	0.111321	-3.27307	0.00106388	0.0321053	h1-10	H1.10 linker histone [Source:ZFIN;Acc:ZDB-GENE-030131-1228]
ENSDARG00000092354	647.83	-0.298169	0.0911158	-3.27242	0.0010663	0.0321053	si:ch211-284e13.6	si:ch211-284e13.6 [Source:ZFIN;Acc:ZDB-GENE-060526-163]
ENSDARG00000095024	105.219	-0.512302	0.156609	-3.27122	0.00107084	0.0321976	si:dkeyp-68b7.10	si:dkeyp-68b7.10 [Source:ZFIN;Acc:ZDB-GENE-070912-667]
ENSDARG00000112272	74.9427	-1.58798	0.485926	-3.26794	0.00108335	0.0324664	BX530036.1	solute carrier family 4 member 4b [Source:NCBI gene;Acc:561618]
ENSDARG00000052958	26.6317	-2.06238	0.631377	-3.26649	0.0010889	0.032561	nppb	natriuretic peptide B [Source:ZFIN;Acc:ZDB-GENE-130530-642]
ENSDARG00000073786	1579.01	-0.410306	0.125823	-3.26098	0.00111029	0.0330644	cmbl	carboxymethylenebutenolidase homolog (Pseudomonas) [Source:ZFIN;Acc:ZDB-GENE-071004-21]
ENSDARG00000100694	204.259	-0.454413	0.139384	-3.26014	0.00111357	0.0331169	tnnt2b	troponin T type 2b (cardiac) [Source:ZFIN;Acc:ZDB-GENE-091106-2]
ENSDARG00000017174	226.914	-0.384236	0.118049	-3.25489	0.00113435	0.0335517	dlx2b	distal-less homeobox 2b [Source:NCBI gene;Acc:30557]
ENSDARG00000100555	1281.92	-0.290974	0.0897183	-3.24319	0.00118199	0.0347721	aqp11	aquaporin 11 [Source:ZFIN;Acc:ZDB-GENE-080418-1]
ENSDARG00000070487	534.197	-0.291764	0.0900205	-3.24109	0.00119075	0.03481	2021-03-01	mitochondrial amidoxime reducing component 1 [Source:NCBI gene;Acc:378742]
ENSDARG00000098573	972.314	-0.29891	0.0922878	-3.23889	0.00119997	0.0350175	sgcd	sarcoglycan, delta (dystrophin-associated glycoprotein) [Source:ZFIN;Acc:ZDB-GENE-030131-3684]
ENSDARG00000045676	1267.87	-0.410289	0.126757	-3.23681	0.00120876	0.0352269	calua	calumenin a [Source:NCBI gene;Acc:415241]
ENSDARG00000068567	1224.8	-0.207097	0.0640741	-3.23215	0.00122864	0.0357107	shha	sonic hedgehog signaling molecule a [Source:NCBI gene;Acc:30269]
ENSDARG00000038559	7474	-0.318821	0.0987112	-3.22983	0.00123863	0.0359394	h1-0	H1.0 linker histone [Source:ZFIN;Acc:ZDB-GENE-030131-337]
ENSDARG00000056938	964.188	-0.422039	0.130721	-3.22854	0.00124423	0.0359722	kera	keratocan [Source:NCBI gene;Acc:567017]
ENSDARG00000016718	136.516	-0.503503	0.156047	-3.22661	0.00125266	0.0360835	mmp11b	matrix metallopeptidase 11b [Source:ZFIN;Acc:ZDB-GENE-070817-2]
ENSDARG00000010785	6887.15	-0.309035	0.0958251	-3.22499	0.00125977	0.0362292	thbs1b	thrombospondin 1b [Source:ZFIN;Acc:ZDB-GENE-020708-1]
ENSDARG00000044895	3127.66	-0.279062	0.086598	-3.22249	0.0012708	0.0364983	fmoda	fibromodulin a [Source:ZFIN;Acc:ZDB-GENE-041008-23]
ENSDARG00000101592	900.911	-0.34308	0.106534	-3.2204	0.00128013	0.0367178	col22a1	collagen, type XXII, alpha 1 [Source:ZFIN;Acc:ZDB-GENE-090827-2]
ENSDARG00000006849	454.161	-0.518659	0.161213	-3.21723	0.00129436	0.0369799	asic2	acid-sensing (proton-gated) ion channel 2 [Source:NCBI gene;Acc:407669]
ENSDARG00000100150	118.217	-0.577845	0.179661	-3.21631	0.00129851	0.0370015	FQ377903.1	uncharacterized LOC103911589 [Source:NCBI gene;Acc:103911589]
ENSDARG00000037695	99.8599	-0.887157	0.276055	-3.21369	0.00131041	0.0372919	pcdh2aa1	protocadherin 2 alpha a 1 [Source:ZFIN;Acc:ZDB-GENE-041118-13]
ENSDARG00000058476	42.8632	-1.14069	0.355265	-3.21081	0.0013236	0.0375693	stc1l	stanniocalcin 1, like [Source:ZFIN;Acc:ZDB-GENE-040426-1521]
ENSDARG00000035609	77.0256	-0.626885	0.195292	-3.20999	0.0013274	0.0376281	mtnr1c	melatonin receptor 1C [Source:NCBI gene;Acc:30661]
ENSDARG00000002988	5239.2	-0.298014	0.0929163	-3.20734	0.0013397	0.0379274	tnnt2d	troponin T2d, cardiac [Source:ZFIN;Acc:ZDB-GENE-050626-97]
ENSDARG00000034011	166.143	-0.474849	0.14815	-3.20519	0.00134971	0.0381416	BX664715.1	gamma-aminobutyric acid (GABA) A receptor, alpha 5 [Source:NCBI gene;Acc:799124]
ENSDARG00000023237	997.625	-0.231001	0.072112	-3.20336	0.00135833	0.0382562	syne3	spectrin repeat containing, nuclear envelope family member 3 [Source:ZFIN;Acc:ZDB-GENE-070209-271]
ENSDARG00000060584	80.8226	-0.752322	0.235176	-3.19898	0.00137916	0.0387428	kank1b	KN motif and ankyrin repeat domains 1b [Source:ZFIN;Acc:ZDB-GENE-060526-260]
ENSDARG00000017299	1819.6	-0.278942	0.0872817	-3.19588	0.00139405	0.0390101	fabp11a	fatty acid binding protein 11a [Source:ZFIN;Acc:ZDB-GENE-040912-132]
ENSDARG00000060566	430.883	-0.251491	0.0787405	-3.19392	0.00140357	0.0392262	cluhb	clustered mitochondria (cluA/CLU1) homolog b [Source:ZFIN;Acc:ZDB-GENE-091113-48]
ENSDARG00000098746	2205.55	-0.44054	0.138162	-3.18858	0.00142975	0.0397261	dhrs13l1	dehydrogenase/reductase (SDR family) member 13 like 1 [Source:ZFIN;Acc:ZDB-GENE-040426-1907]
ENSDARG00000115012	212.621	-0.419913	0.1317	-3.18841	0.00143057	0.0397261	CR790377.3
ENSDARG00000079914	141.492	-0.568351	0.17841	-3.18564	0.00144434	0.0400575	stoml3a	stomatin (EPB72)-like 3a [Source:ZFIN;Acc:ZDB-GENE-070620-18]
ENSDARG00000091896	116.911	-0.575145	0.180668	-3.18345	0.00145534	0.0403111	znf1172	zinc finger protein 1172 [Source:ZFIN;Acc:ZDB-GENE-050420-348]
ENSDARG00000037845	14621.7	-0.371445	0.1167	-3.18292	0.001458	0.0403336	col9a3	collagen, type IX, alpha 3 [Source:ZFIN;Acc:ZDB-GENE-030131-9799]
ENSDARG00000012066	3453.66	-0.358834	0.112895	-3.17846	0.0014806	0.040907	dcn	decorin [Source:ZFIN;Acc:ZDB-GENE-010102-1]
ENSDARG00000110244	33.3164	-1.943	0.613141	-3.16892	0.00153006	0.0421182	BX248080.1	alpha-L-iduronidase [Source:NCBI gene;Acc:567720]
ENSDARG00000100913	1331.01	-0.213863	0.0675931	-3.16398	0.00155629	0.0426974	arhgef12b	Rho guanine nucleotide exchange factor (GEF) 12b [Source:ZFIN;Acc:ZDB-GENE-070705-36]
ENSDARG00000096365	59.9838	-0.655967	0.207367	-3.16332	0.00155982	0.0427166	si:ch211-195m9.3	si:ch211-195m9.3 [Source:ZFIN;Acc:ZDB-GENE-120215-210]
ENSDARG00000032553	107.413	-0.555696	0.175729	-3.16222	0.00156569	0.0427788	egln3	egl-9 family hypoxia-inducible factor 3 [Source:ZFIN;Acc:ZDB-GENE-040426-2541]
ENSDARG00000008840	391.786	-0.3938	0.124541	-3.16202	0.00156678	0.0427788	hmbsa	hydroxymethylbilane synthase a [Source:ZFIN;Acc:ZDB-GENE-040426-1375]
ENSDARG00000004830	7106.72	-0.277249	0.0876871	-3.1618	0.00156797	0.0427788	flot2a	flotillin 2a [Source:NCBI gene;Acc:245698]
ENSDARG00000037961	456.967	-0.657622	0.209059	-3.14562	0.00165733	0.0448669	rcn3	reticulocalbin 3, EF-hand calcium binding domain [Source:ZFIN;Acc:ZDB-GENE-040625-175]
ENSDARG00000061006	382.157	-0.301591	0.0958848	-3.14534	0.00165892	0.0448669	cyb5d2	cytochrome b5 domain containing 2 [Source:NCBI gene;Acc:795950]
ENSDARG00000059226	155.173	-0.444811	0.14149	-3.14378	0.00166783	0.0450521	zbtb8a	zinc finger and BTB domain containing 8A [Source:ZFIN;Acc:ZDB-GENE-060421-5153]
ENSDARG00000032389	536.256	-0.33702	0.107634	-3.13116	0.00174117	0.0466287	tspan12	tetraspanin 12 [Source:ZFIN;Acc:ZDB-GENE-040426-1285]
ENSDARG00000045071	659.453	-0.288899	0.0924255	-3.12575	0.00177353	0.047321	chad	chondroadherin [Source:ZFIN;Acc:ZDB-GENE-040426-1130]
ENSDARG00000030975	250.521	-0.393791	0.126023	-3.12476	0.00177947	0.0474214	ccdc80l1	coiled-coil domain containing 80 like 1 [Source:ZFIN;Acc:ZDB-GENE-120328-4]
ENSDARG00000015349	2442.42	-0.218744	0.0700325	-3.12346	0.00178739	0.0475742	mfge8a	milk fat globule-EGF factor 8 protein a [Source:ZFIN;Acc:ZDB-GENE-050327-9]
ENSDARG00000035533	80.457	-0.564565	0.181061	-3.1181	0.0018202	0.0481442	tacr1a	tachykinin receptor 1a [Source:ZFIN;Acc:ZDB-GENE-060526-185]
ENSDARG00000040985	836.392	-0.379055	0.121578	-3.1178	0.00182205	0.0481442	itgbl1	integrin, beta-like 1 [Source:ZFIN;Acc:ZDB-GENE-050522-410]
ENSDARG00000077590	253.282	-0.314965	0.101039	-3.11725	0.00182546	0.0481758	arsj	arylsulfatase family, member J [Source:ZFIN;Acc:ZDB-GENE-111215-1]
ENSDARG00000074667	5521.86	-0.197665	0.0634651	-3.11455	0.00184226	0.0485442	akt1s1	AKT1 substrate 1 (proline-rich) [Source:ZFIN;Acc:ZDB-GENE-030131-482]
ENSDARG00000089858	313.899	-0.335632	0.107869	-3.11147	0.00186158	0.0488922	cobll1a	cordon-bleu WH2 repeat protein-like 1a [Source:ZFIN;Acc:ZDB-GENE-120215-171]
ENSDARG00000007655	140.255	-0.601287	0.193632	-3.1053	0.00190087	0.0498041	crybb1l3	crystallin, beta B1, like 3 [Source:ZFIN;Acc:ZDB-GENE-070820-11]
ENSDARG00000014554	1289.26	-0.28448	0.0916249	-3.10484	0.00190384	0.0498222	ppp1r3cb	protein phosphatase 1, regulatory subunit 3Cb [Source:NCBI gene;Acc:393807]
ENSDARG00000102300	151.734	-0.491659	0.1586	-3.09999	0.00193525	0.050342	ca9	carbonic anhydrase IX [Source:ZFIN;Acc:ZDB-GENE-080818-5]
ENSDARG00000041065	1387.74	-0.428562	0.138291	-3.09898	0.0019419	0.0504547	hspb1	heat shock protein, alpha-crystallin-related, 1 [Source:NCBI gene;Acc:368243]
ENSDARG00000071196	4358.39	-0.239525	0.077304	-3.09848	0.00194514	0.0504788	cavin2b	caveolae associated protein 2b [Source:ZFIN;Acc:ZDB-GENE-040912-149]
ENSDARG00000109835	67.1399	-1.15987	0.374642	-3.09594	0.00196191	0.0507931	BX510928.2	phosphodiesterase 4D, cAMP-specific [Source:NCBI gene;Acc:566998]
ENSDARG00000074815	336.426	-0.340944	0.110162	-3.09492	0.00196868	0.0509077	mxra5a	matrix-remodelling associated 5a [Source:ZFIN;Acc:ZDB-GENE-090312-22]
ENSDARG00000068858	58.6646	-0.631099	0.204236	-3.09004	0.00200127	0.051436	il2rga	interleukin 2 receptor, gamma a [Source:ZFIN;Acc:ZDB-GENE-080402-1]
ENSDARG00000062182	105.061	-0.523023	0.169273	-3.08982	0.00200276	0.051436	slc22a7b.3	solute carrier family 22 member 7b, tandem duplicate 3 [Source:ZFIN;Acc:ZDB-GENE-131120-103]
ENSDARG00000040291	2684.66	-0.21818	0.0706222	-3.0894	0.00200563	0.051436	cadm4	cell adhesion molecule 4 [Source:ZFIN;Acc:ZDB-GENE-041114-138]
ENSDARG00000006008	4956.1	-0.393429	0.127479	-3.08622	0.0020272	0.0519282	dct	dopachrome tautomerase [Source:ZFIN;Acc:ZDB-GENE-000508-1]
ENSDARG00000007723	388.169	-0.350917	0.113739	-3.08528	0.0020336	0.052031	efnb1	ephrin-B1 [Source:ZFIN;Acc:ZDB-GENE-010618-2]
ENSDARG00000115003	3354.13	-0.457102	0.148209	-3.08416	0.00204126	0.0521658	BX005403.1	si:ch211-125o16.4 [Source:NCBI gene;Acc:566639]
ENSDARG00000067549	392.312	-0.298985	0.0969942	-3.08251	0.00205266	0.0523399	adamts12	ADAM metallopeptidase with thrombospondin type 1 motif, 12 [Source:ZFIN;Acc:ZDB-GENE-070705-471]
ENSDARG00000030270	11407.7	-0.239212	0.0776635	-3.08011	0.00206926	0.0526346	tnnt3a	troponin T type 3a (skeletal, fast) [Source:ZFIN;Acc:ZDB-GENE-000322-3]
ENSDARG00000092493	5096.5	-0.398452	0.129411	-3.07896	0.00207722	0.0527139	si:dkeyp-44a8.2	si:dkeyp-44a8.2 [Source:ZFIN;Acc:ZDB-GENE-070705-542]
ENSDARG00000074677	731.814	-0.389536	0.126877	-3.07019	0.0021392	0.0539103	frem3	Fras1 related extracellular matrix 3 [Source:ZFIN;Acc:ZDB-GENE-030131-9788]
ENSDARG00000021442	2825	-0.243621	0.0794444	-3.06656	0.00216534	0.0544433	cdh11	cadherin 11, type 2, OB-cadherin (osteoblast) [Source:ZFIN;Acc:ZDB-GENE-980526-170]
ENSDARG00000061850	180.122	-0.44609	0.145647	-3.06281	0.00219271	0.0548782	si:dkey-19b23.13	si:dkey-19b23.13 [Source:ZFIN;Acc:ZDB-GENE-140106-78]
ENSDARG00000113246	95.5108	-0.703801	0.230409	-3.05457	0.00225384	0.0560221	CABZ01051901.1	zona pellucida sperm-binding protein 4-like [Source:NCBI gene;Acc:100334275]
ENSDARG00000037278	363.572	-0.538843	0.176509	-3.05277	0.00226736	0.0562606	lrata	lecithin retinol acyltransferase a [Source:ZFIN;Acc:ZDB-GENE-060720-1]
ENSDARG00000039951	273.49	-0.404497	0.132523	-3.05227	0.00227118	0.0562606	si:ch211-87j1.4	si:ch211-87j1.4 [Source:ZFIN;Acc:ZDB-GENE-131127-49]
ENSDARG00000061272	3712.44	-0.168665	0.0553123	-3.04932	0.0022936	0.0566873	BX294434.1	solute carrier family 41 member 1 [Source:NCBI gene;Acc:564564]
ENSDARG00000026165	66100.5	-0.508759	0.166948	-3.04742	0.00230817	0.0569183	col11a1a	collagen, type XI, alpha 1a [Source:ZFIN;Acc:ZDB-GENE-070209-167]
ENSDARG00000035835	5059.88	-0.19981	0.0655631	-3.0476	0.00230675	0.0569183	eef2k	eukaryotic elongation factor 2 kinase [Source:ZFIN;Acc:ZDB-GENE-020916-2]
ENSDARG00000105341	2717.86	-0.594737	0.195248	-3.04606	0.00231858	0.056994	si:dkey-9l20.3	si:dkey-9l20.3 [Source:ZFIN;Acc:ZDB-GENE-090313-369]
ENSDARG00000037061	455.798	-0.263127	0.0863662	-3.04664	0.00231411	0.056994	aldh9a1b	aldehyde dehydrogenase 9 family, member A1b [Source:NCBI gene;Acc:399481]
ENSDARG00000012609	389.601	-0.882674	0.290375	-3.03977	0.00236756	0.0579891	hpxa	hemopexin a [Source:NCBI gene;Acc:327588]
ENSDARG00000057633	156.805	-0.433994	0.142814	-3.03888	0.00237463	0.0580972	cxcr4a	chemokine (C-X-C motif) receptor 4a [Source:ZFIN;Acc:ZDB-GENE-020102-1]
ENSDARG00000102234	377.245	-0.42967	0.141671	-3.03287	0.00242243	0.0590017	si:ch211-71n6.4	si:ch211-71n6.4 [Source:ZFIN;Acc:ZDB-GENE-091204-213]
ENSDARG00000077588	182.122	-0.460507	0.152134	-3.02698	0.00247011	0.0597855	pdgfc	platelet derived growth factor c [Source:ZFIN;Acc:ZDB-GENE-071217-2]
ENSDARG00000079049	406.681	-0.377471	0.124692	-3.02723	0.00246806	0.0597855	cercam	cerebral endothelial cell adhesion molecule [Source:ZFIN;Acc:ZDB-GENE-030131-9787]
ENSDARG00000039652	493.51	-0.265702	0.08776	-3.0276	0.00246503	0.0597855	si:dkey-235d18.5	si:dkey-235d18.5 [Source:ZFIN;Acc:ZDB-GENE-041014-243]
ENSDARG00000101630	44.0609	-0.864727	0.285962	-3.02392	0.0024952	0.0601672	si:dkey-8l13.5	si:dkey-8l13.5 [Source:ZFIN;Acc:ZDB-GENE-141216-349]
ENSDARG00000062978	62.0783	-0.615044	0.20346	-3.02293	0.0025034	0.0601672	ccdc151	coiled-coil domain containing 151 [Source:ZFIN;Acc:ZDB-GENE-061013-787]
ENSDARG00000054911	1147.06	-0.347236	0.114841	-3.02363	0.00249765	0.0601672	tmsb	thymosin, beta [Source:NCBI gene;Acc:402820]
ENSDARG00000042980	687.286	-0.715958	0.23725	-3.01773	0.00254674	0.06094	cyp2p7	cytochrome P450, family 2, subfamily P, polypeptide 7 [Source:ZFIN;Acc:ZDB-GENE-041001-155]
ENSDARG00000044894	320.619	-0.43685	0.14502	-3.01234	0.00259244	0.0617623	zgc:113307	zgc:113307 [Source:ZFIN;Acc:ZDB-GENE-050522-29]
ENSDARG00000071549	611.738	-0.295812	0.0983668	-3.00723	0.00263637	0.062672	ecm2	extracellular matrix protein 2, female organ and adipocyte specific [Source:ZFIN;Acc:ZDB-GENE-050208-651]
ENSDARG00000009194	2327.11	-0.343213	0.114278	-3.00333	0.00267046	0.0632066	col16a1	collagen, type XVI, alpha 1 [Source:ZFIN;Acc:ZDB-GENE-060503-351]
ENSDARG00000059693	376.979	-0.262671	0.087525	-3.0011	0.00269005	0.0634463	adam19a	ADAM metallopeptidase domain 19a [Source:ZFIN;Acc:ZDB-GENE-070813-1]
ENSDARG00000014532	512.007	-0.291591	0.0972962	-2.99694	0.00272702	0.0641276	aida	axin interactor, dorsalization associated [Source:NCBI gene;Acc:393763]
ENSDARG00000102071	225.89	-0.382207	0.12764	-2.99442	0.00274964	0.0645203	slc25a47b
ENSDARG00000105392	28.3403	-1.06105	0.354416	-2.99381	0.00275522	0.0645816	si:ch73-22o18.1	si:ch73-22o18.1 [Source:ZFIN;Acc:ZDB-GENE-160113-40]
ENSDARG00000092660	386.849	-0.277107	0.0926719	-2.99019	0.00278802	0.0651506	cyp27c1	cytochrome P450, family 27, subfamily C, polypeptide 1 [Source:ZFIN;Acc:ZDB-GENE-080204-68]
ENSDARG00000079062	218.685	-0.563501	0.188498	-2.98943	0.00279503	0.0651646	samd1b	sterile alpha motif domain containing 1b [Source:ZFIN;Acc:ZDB-GENE-090313-2]
ENSDARG00000071586	8098.6	-0.194723	0.0651323	-2.98966	0.00279287	0.0651646	tgfbi	transforming growth factor, beta-induced [Source:ZFIN;Acc:ZDB-GENE-030131-73]
ENSDARG00000071833	143.454	-0.484638	0.162148	-2.98886	0.00280023	0.0651971	znf1162	zinc finger protein 1162 [Source:ZFIN;Acc:ZDB-GENE-050220-5]
ENSDARG00000034528	388.005	-0.329554	0.11027	-2.98862	0.00280241	0.0651971	chodl	chondrolectin [Source:NCBI gene;Acc:550240]
ENSDARG00000005941	3227.83	-0.18481	0.0618874	-2.98624	0.00282432	0.065567	clul1	clusterin-like 1 (retinal) [Source:ZFIN;Acc:ZDB-GENE-031118-57]
ENSDARG00000011701	20.6313	-1.26726	0.424908	-2.98243	0.00285966	0.0662006	ctsll	cathepsin L, like [Source:ZFIN;Acc:ZDB-GENE-041010-76]
ENSDARG00000075706	841.842	-0.215031	0.0721627	-2.97981	0.0028843	0.0666046	si:ch211-106h4.9	si:ch211-106h4.9 [Source:ZFIN;Acc:ZDB-GENE-070705-17]
ENSDARG00000102885	352.848	-0.373431	0.125343	-2.97928	0.00288927	0.0666488	rsu1	Ras suppressor protein 1 [Source:ZFIN;Acc:ZDB-GENE-030616-518]
ENSDARG00000030094	129.722	-0.535644	0.179892	-2.97758	0.00290531	0.0669481	malb	mal, T cell differentiation protein b [Source:ZFIN;Acc:ZDB-GENE-050417-175]
ENSDARG00000079327	572.825	-0.351026	0.117962	-2.97577	0.00292255	0.0670618	hmcn2	hemicentin 2 [Source:ZFIN;Acc:ZDB-GENE-030131-9765]
ENSDARG00000113999	368.441	-0.719758	0.241972	-2.97455	0.00293418	0.0672577	AL935333.4
ENSDARG00000069432	3569.4	-0.348299	0.11714	-2.97336	0.00294559	0.0674485	plscr3b	phospholipid scramblase 3b [Source:ZFIN;Acc:ZDB-GENE-040426-2517]
ENSDARG00000096829	549.896	-0.447226	0.150558	-2.97046	0.0029735	0.0678737	blvrb	biliverdin reductase B [Source:ZFIN;Acc:ZDB-GENE-030131-1516]
ENSDARG00000098631	2758.64	-0.353871	0.11931	-2.96598	0.00301718	0.0687267	CABZ01044277.1
ENSDARG00000092903	144.047	-0.570909	0.192562	-2.9648	0.00302875	0.0689183	C18H15orf48	zgc:153317 [Source:ZFIN;Acc:ZDB-GENE-060825-309]
ENSDARG00000094192	27.2708	-0.942697	0.318017	-2.96429	0.00303378	0.0689607	si:dkeyp-82a1.2	si:dkeyp-82a1.2 [Source:ZFIN;Acc:ZDB-GENE-081104-475]
ENSDARG00000110962	32.1812	-1.37874	0.465557	-2.96149	0.00306154	0.0693547	BX005014.1
ENSDARG00000059610	2494.39	-0.200153	0.0675769	-2.96186	0.0030579	0.0693547	gpr146	G protein-coupled receptor 146 [Source:ZFIN;Acc:ZDB-GENE-050823-3]
ENSDARG00000056995	302.764	-0.391557	0.132423	-2.95687	0.00310776	0.0702761	snai1a	snail family zinc finger 1a [Source:ZFIN;Acc:ZDB-GENE-990415-255]
ENSDARG00000031678	9101.46	-0.241506	0.0817316	-2.95486	0.00312807	0.0706619	col5a2a	collagen, type V, alpha 2a [Source:ZFIN;Acc:ZDB-GENE-030616-13]
ENSDARG00000095502	125.465	-0.627893	0.212703	-2.95198	0.00315748	0.0710319	si:dkey-286h21.1	si:dkey-286h21.1 [Source:ZFIN;Acc:ZDB-GENE-091116-5]
ENSDARG00000043182	872.979	-0.355088	0.120282	-2.95212	0.00315601	0.0710319	hhla2a.1	HERV-H LTR-associating 2a, tandem duplicate 1 [Source:ZFIN;Acc:ZDB-GENE-050327-45]
ENSDARG00000078550	223.379	-0.53238	0.180429	-2.95064	0.00317121	0.0711939	zgc:194839	zgc:194839 [Source:ZFIN;Acc:ZDB-GENE-081022-153]
ENSDARG00000100872	259.607	-0.441031	0.14953	-2.94946	0.00318334	0.0713927	otud1	OTU deubiquitinase 1 [Source:ZFIN;Acc:ZDB-GENE-170421-2]
ENSDARG00000092274	56.4038	-1.33115	0.451474	-2.94845	0.00319371	0.0715516	si:dkey-3k20.1	si:dkey-3k20.1 [Source:ZFIN;Acc:ZDB-GENE-050208-745]
ENSDARG00000069245	5831.37	-0.263088	0.0892649	-2.94727	0.0032059	0.0716774	matn3a	matrilin 3a [Source:ZFIN;Acc:ZDB-GENE-040822-21]
ENSDARG00000078308	2108.65	-0.139226	0.0472517	-2.94647	0.00321425	0.0717905	spry2	sprouty RTK signaling antagonist 2 [Source:ZFIN;Acc:ZDB-GENE-030131-7038]
ENSDARG00000103092	103.325	-0.586085	0.198976	-2.9455	0.00322432	0.0719416	grem2b	gremlin 2, DAN family BMP antagonist b [Source:ZFIN;Acc:ZDB-GENE-030911-9]
ENSDARG00000006010	472.867	-0.27509	0.0934177	-2.94473	0.00323241	0.0719747	bmi1a	bmi1 polycomb ring finger oncogene 1a [Source:NCBI gene;Acc:321505]
ENSDARG00000041339	2590.9	-0.47247	0.160645	-2.94108	0.00327073	0.0726419	zgc:92380	zgc:92380 [Source:ZFIN;Acc:ZDB-GENE-040801-221]
ENSDARG00000098013	459.455	-0.625208	0.212767	-2.93846	0.00329844	0.0731207	si:ch211-130m23.5	si:ch211-130m23.5 [Source:ZFIN;Acc:ZDB-GENE-131121-298]
ENSDARG00000090980	732.083	-0.341673	0.116322	-2.93731	0.00331071	0.0731207	apof	apolipoprotein F [Source:ZFIN;Acc:ZDB-GENE-031204-36]
ENSDARG00000053159	574.965	-0.321732	0.109525	-2.93752	0.00330848	0.0731207	zgc:110626	zgc:110626 [Source:ZFIN;Acc:ZDB-GENE-050417-447]
ENSDARG00000078520	787.261	-0.239545	0.0816615	-2.93339	0.00335287	0.0738275	ikbip	IKBKB interacting protein [Source:ZFIN;Acc:ZDB-GENE-131122-26]
ENSDARG00000008573	966.301	-0.226871	0.0773357	-2.93359	0.00335066	0.0738275	fam20b	FAM20B glycosaminoglycan xylosylkinase [Source:NCBI gene;Acc:557060]
ENSDARG00000040695	335.716	-0.491774	0.167976	-2.92764	0.00341544	0.0751293	fkbp14	FKBP prolyl isomerase 14 [Source:ZFIN;Acc:ZDB-GENE-040801-210]
ENSDARG00000004880	454.764	-0.319925	0.10931	-2.92678	0.00342493	0.0752619	acsm3	acyl-CoA synthetase medium chain family member 3 [Source:ZFIN;Acc:ZDB-GENE-080220-22]
ENSDARG00000092362	1370.39	-0.409852	0.140189	-2.92356	0.00346058	0.0758162	hsp70.2	heat shock cognate 70-kd protein, tandem duplicate 2 [Source:ZFIN;Acc:ZDB-GENE-110405-1]
ENSDARG00000020924	696.886	-0.266328	0.091133	-2.92241	0.00347335	0.0760196	myo1ca	myosin Ic, paralog a [Source:NCBI gene;Acc:567536]
ENSDARG00000068258	508.314	-0.263412	0.0902411	-2.91899	0.00351172	0.0767824	lrch4	leucine-rich repeats and calponin homology (CH) domain containing 4 [Source:ZFIN;Acc:ZDB-GENE-060503-749]
ENSDARG00000025788	513.181	-0.407175	0.139596	-2.91682	0.00353625	0.0772412	chp2	calcineurin-like EF-hand protein 2 [Source:ZFIN;Acc:ZDB-GENE-030131-5810]
ENSDARG00000063026	207.872	-0.413041	0.141633	-2.91629	0.00354225	0.0772947	mlc1	modulator of VRAC current 1 [Source:ZFIN;Acc:ZDB-GENE-050419-145]
ENSDARG00000100964	24.8681	-1.27152	0.436337	-2.91408	0.00356736	0.0776704	si:ch211-57b15.2	si:ch211-57b15.2 [Source:ZFIN;Acc:ZDB-GENE-141219-31]
ENSDARG00000056640	2069.07	-0.239445	0.0821925	-2.91322	0.00357725	0.0777153	rpia	ribose 5-phosphate isomerase A (ribose 5-phosphate epimerase) [Source:ZFIN;Acc:ZDB-GENE-041114-24]
ENSDARG00000052960	310.425	-0.64958	0.223908	-2.90111	0.00371847	0.080336	nppa	natriuretic peptide A [Source:ZFIN;Acc:ZDB-GENE-030131-95]
ENSDARG00000022532	34.4787	-0.820314	0.282872	-2.89995	0.00373224	0.0804199	chrnb1l	cholinergic receptor, nicotinic, beta 1 (muscle) like [Source:ZFIN;Acc:ZDB-GENE-060811-1]
ENSDARG00000007412	862.206	-0.362591	0.125054	-2.89947	0.00373798	0.0804385	slc2a1b	solute carrier family 2 member 1b [Source:ZFIN;Acc:ZDB-GENE-090915-1]
ENSDARG00000111276	45.3301	-0.665863	0.229751	-2.89819	0.0037532	0.0806864	BX005258.2	solute carrier family 22 member 7b, tandem duplicate 3 [Source:NCBI gene;Acc:100001772]
ENSDARG00000002609	1343.68	-0.23877	0.0824208	-2.89696	0.00376797	0.0809241	rnf145a	ring finger protein 145a [Source:ZFIN;Acc:ZDB-GENE-111012-3]
ENSDARG00000095252	49.8736	-0.850302	0.293702	-2.89512	0.00379019	0.0810916	si:dkey-40h20.1	si:dkey-40h20.1 [Source:ZFIN;Acc:ZDB-GENE-091113-44]
ENSDARG00000079119	945.852	-0.442516	0.152848	-2.89514	0.00378988	0.0810916	si:ch211-229d2.5	si:ch211-229d2.5 [Source:ZFIN;Acc:ZDB-GENE-121214-200]
ENSDARG00000011163	1280.5	-0.184155	0.0636152	-2.89482	0.00379376	0.0810916	sema3fa	sema domain, immunoglobulin domain (Ig), short basic domain, secreted, (semaphorin) 3Fa [Source:ZFIN;Acc:ZDB-GENE-050513-1]
ENSDARG00000104576	333.364	-0.439908	0.152148	-2.89132	0.00383632	0.0817477		si:ch211-152c8.5 [Source:ZFIN;Acc:ZDB-GENE-030131-5764]
ENSDARG00000097416	273.443	-0.655915	0.227051	-2.88885	0.00386659	0.0823123	si:ch73-306e8.2	si:ch73-306e8.2 [Source:ZFIN;Acc:ZDB-GENE-131121-409]
ENSDARG00000074156	851.871	-0.271362	0.0940052	-2.88667	0.00389346	0.0827227	sgca	sarcoglycan, alpha [Source:ZFIN;Acc:ZDB-GENE-041111-121]
ENSDARG00000021462	117.428	-0.423415	0.146815	-2.88401	0.00392646	0.0833427	daw1	dynein assembly factor with WDR repeat domains 1 [Source:NCBI gene;Acc:556760]
ENSDARG00000097415	49.4075	-0.721443	0.250636	-2.87845	0.00399639	0.0844712	lrrc53	leucine rich repeat containing 53 [Source:ZFIN;Acc:ZDB-GENE-131121-432]
ENSDARG00000045947	4500.07	-0.352392	0.122433	-2.87824	0.00399901	0.0844712	hrc	histidine rich calcium binding protein [Source:ZFIN;Acc:ZDB-GENE-041008-189]
ENSDARG00000062573	488.21	-0.255927	0.0889762	-2.87635	0.00402306	0.084897	znrf3	zinc and ring finger 3 [Source:NCBI gene;Acc:556813]
ENSDARG00000051762	995.23	-0.457042	0.159023	-2.87405	0.00405241	0.0852616	CABZ01080568.1
ENSDARG00000005023	830.263	-0.397555	0.138331	-2.87394	0.0040538	0.0852616	fkbp9	FKBP prolyl isomerase 9 [Source:ZFIN;Acc:ZDB-GENE-040801-23]
ENSDARG00000078069	2046.91	-0.418531	0.145683	-2.8729	0.00406728	0.0854168	rrm2	ribonucleotide reductase M2 polypeptide [Source:NCBI gene;Acc:30733]
ENSDARG00000091667	117.956	-0.613095	0.213732	-2.86852	0.00412395	0.0863573	si:dkey-234i14.3	si:dkey-234i14.3 [Source:ZFIN;Acc:ZDB-GENE-131121-422]
ENSDARG00000075347	385.499	-0.28935	0.100953	-2.86618	0.00415462	0.0868328	chfr	checkpoint with forkhead and ring finger domains, E3 ubiquitin protein ligase [Source:NCBI gene;Acc:564271]
ENSDARG00000077467	1125.92	-0.206485	0.0720414	-2.8662	0.00415435	0.0868328	sox10	SRY-box transcription factor 10 [Source:ZFIN;Acc:ZDB-GENE-011207-1]
ENSDARG00000042014	95.4612	-0.556486	0.194278	-2.86438	0.00417821	0.0869922	cyp11c1	cytochrome P450, family 11, subfamily C, polypeptide 1 [Source:ZFIN;Acc:ZDB-GENE-070828-1]
ENSDARG00000005485	2731.96	-0.36227	0.126464	-2.86461	0.00417522	0.0869922	ucmab	upper zone of growth plate and cartilage matrix associated b [Source:NCBI gene;Acc:405870]
ENSDARG00000087798	163.126	-0.742748	0.259459	-2.86268	0.00420073	0.0872944	pdyn	prodynorphin [Source:ZFIN;Acc:ZDB-GENE-060417-1]
ENSDARG00000010434	2049.03	-0.342043	0.119521	-2.86178	0.00421267	0.0873757	clu	clusterin [Source:ZFIN;Acc:ZDB-GENE-040426-1774]
ENSDARG00000112133	57.3925	-1.07233	0.375124	-2.8586	0.00425517	0.088006	CR354373.1	nuclear factor of activated T cells 3a [Source:NCBI gene;Acc:561772]
ENSDARG00000044692	253.258	-0.328045	0.114809	-2.85731	0.00427244	0.0882796	eri1	exoribonuclease 1 [Source:ZFIN;Acc:ZDB-GENE-050522-39]
ENSDARG00000087452	950.893	-0.294554	0.103212	-2.85388	0.00431891	0.0889866	peli3	pellino E3 ubiquitin protein ligase family member 3 [Source:ZFIN;Acc:ZDB-GENE-110304-4]
ENSDARG00000071076	571.019	-0.389972	0.136817	-2.85031	0.00436762	0.0894828	ldhbb	lactate dehydrogenase Bb [Source:NCBI gene;Acc:436747]
ENSDARG00000091658	353.181	-0.363254	0.127505	-2.84893	0.00438669	0.0897048	sptssb	serine palmitoyltransferase, small subunit B [Source:NCBI gene;Acc:678546]
ENSDARG00000020645	2540.73	-0.234839	0.0825483	-2.84486	0.00444304	0.090433	slc7a3a	solute carrier family 7 member 3a [Source:ZFIN;Acc:ZDB-GENE-041114-206]
ENSDARG00000099175	14419.9	-0.236716	0.0833529	-2.83993	0.00451233	0.0916721	hmgb1a	high mobility group box 1a [Source:ZFIN;Acc:ZDB-GENE-030131-341]
ENSDARG00000098860	279.801	-0.331434	0.116785	-2.83798	0.00454006	0.0921497	tlcd3a	TLC domain containing 3A [Source:ZFIN;Acc:ZDB-GENE-170623-4]
ENSDARG00000039077	1867.79	-0.329271	0.116038	-2.8376	0.00454536	0.0921714	tyr	tyrosinase [Source:ZFIN;Acc:ZDB-GENE-991026-3]
ENSDARG00000090969	291.648	-0.411944	0.145258	-2.83595	0.00456898	0.0922475	cbln18	cerebellin 18 [Source:ZFIN;Acc:ZDB-GENE-111109-3]
ENSDARG00000013687	404.174	-0.362787	0.127942	-2.83556	0.0045745	0.0922475	cilp2	cartilage intermediate layer protein 2 [Source:ZFIN;Acc:ZDB-GENE-050208-436]
ENSDARG00000045822	5735.96	-0.278322	0.0981509	-2.83565	0.00457321	0.0922475	tnnt2e	troponin T2e, cardiac [Source:ZFIN;Acc:ZDB-GENE-041210-27]
ENSDARG00000008732	1964	-0.268422	0.0946506	-2.83592	0.00456939	0.0922475	zgc:66479	zgc:66479 [Source:ZFIN;Acc:ZDB-GENE-031030-10]
ENSDARG00000040668	51.3162	-0.709717	0.250519	-2.83299	0.00461154	0.0928226	lrrc51	leucine rich repeat containing 51 [Source:ZFIN;Acc:ZDB-GENE-060929-962]
ENSDARG00000116302	43.6401	-1.25165	0.442379	-2.82935	0.00466421	0.0937099	CABZ01039096.1
ENSDARG00000090369	6769.35	-0.552928	0.19546	-2.82886	0.00467148	0.0937694	zgc:86896	zgc:86896 [Source:ZFIN;Acc:ZDB-GENE-040625-80]
ENSDARG00000015476	17.0237	-1.01825	0.360013	-2.82838	0.00467847	0.0938085	iqch	IQ motif containing H [Source:NCBI gene;Acc:567336]
ENSDARG00000116787	389.104	-0.342564	0.121194	-2.82658	0.00470486	0.0941793	CR753885.2	abhydrolase domain containing 10b [Source:NCBI gene;Acc:492622]
ENSDARG00000103067	350.664	-0.428863	0.151839	-2.82446	0.00473607	0.0946302	adgrd2	adhesion G protein-coupled receptor D2 [Source:ZFIN;Acc:ZDB-GENE-081104-190]
ENSDARG00000039943	1378.01	-0.25376	0.0898546	-2.82411	0.00474114	0.0946448	tent5ba	terminal nucleotidyltransferase 5ba [Source:ZFIN;Acc:ZDB-GENE-061110-129]
ENSDARG00000045658	2925.66	-0.207035	0.0734555	-2.8185	0.00482482	0.0960513	msrb3	methionine sulfoxide reductase B3 [Source:ZFIN;Acc:ZDB-GENE-040625-74]
ENSDARG00000092470	148.582	-0.494439	0.17553	-2.81683	0.00485004	0.0964653	thbd	thrombomodulin [Source:ZFIN;Acc:ZDB-GENE-110411-281]
ENSDARG00000001437	2380.15	-0.250954	0.0891598	-2.81466	0.00488295	0.0970314	slc2a1a	solute carrier family 2 member 1a [Source:ZFIN;Acc:ZDB-GENE-030131-3158]
ENSDARG00000062329	302.005	-0.339295	0.120654	-2.81213	0.00492151	0.0977086	b4galt3	UDP-Gal:betaGlcNAc beta 1,4- galactosyltransferase, polypeptide 3 [Source:ZFIN;Acc:ZDB-GENE-110624-1]
ENSDARG00000079011	1003.12	-0.434128	0.15449	-2.81006	0.00495318	0.0982478	col17a1b	collagen, type XVII, alpha 1b [Source:ZFIN;Acc:ZDB-GENE-030131-7145]
ENSDARG00000034080	936.829	-0.311137	0.110738	-2.80967	0.0049593	0.0982614	plcd1b	phospholipase C, delta 1b [Source:ZFIN;Acc:ZDB-GENE-030131-9435]
ENSDARG00000075989	5792.64	-0.200622	0.0714286	-2.80871	0.00497405	0.0983041	arpc2	actin related protein 2/3 complex, subunit 2 [Source:ZFIN;Acc:ZDB-GENE-030131-5276]
ENSDARG00000059606	187.253	-0.418554	0.149347	-2.80256	0.00506989	0.099746	ccdc84	coiled-coil domain containing 84 [Source:ZFIN;Acc:ZDB-GENE-060929-1174]
ENSDARG00000076623	3921.83	-0.241569	0.0861839	-2.80295	0.00506377	0.099746	col14a1b	collagen, type XIV, alpha 1b [Source:ZFIN;Acc:ZDB-GENE-030131-1985]

## Sheet: GOrilla_CortOnly_UpInKlf9-
GO Term	Enrichment	Description	P-value	FDR q-value	N	B	n	b	Genes
GO:0000272	15.38	polysaccharide catabolic process	6.03e-05	0.0132	13725	7	510	4	[pygma - phosphorylase, glycogen (muscle) a, pygmb - phosphorylase, glycogen (muscle) b, pygb - phosphorylase, glycogen; brain, agla - amylo-1, 6-glucosidase, 4-alpha-glucanotransferase a]
GO:0005980	15.38	glycogen catabolic process	6.03e-05	0.0128	13725	7	510	4	[pygma - phosphorylase, glycogen (muscle) a, pygmb - phosphorylase, glycogen (muscle) b, pygb - phosphorylase, glycogen; brain, agla - amylo-1, 6-glucosidase, 4-alpha-glucanotransferase a]
GO:0044247	15.38	cellular polysaccharide catabolic process	6.03e-05	0.0125	13725	7	510	4	[pygma - phosphorylase, glycogen (muscle) a, pygmb - phosphorylase, glycogen (muscle) b, pygb - phosphorylase, glycogen; brain, agla - amylo-1, 6-glucosidase, 4-alpha-glucanotransferase a]
GO:0009251	15.38	glucan catabolic process	6.03e-05	0.0122	13725	7	510	4	[pygma - phosphorylase, glycogen (muscle) a, pygmb - phosphorylase, glycogen (muscle) b, pygb - phosphorylase, glycogen; brain, agla - amylo-1, 6-glucosidase, 4-alpha-glucanotransferase a]
GO:0042438	13.46	melanin biosynthetic process	0.000938	0.111	13725	6	510	3	[tyr - tyrosinase, tyrp1a - tyrosinase-related protein 1a, dct - dopachrome tautomerase]
GO:0044275	10.35	cellular carbohydrate catabolic process	6.98e-05	0.0129	13725	13	510	5	[pygma - phosphorylase, glycogen (muscle) a, pygmb - phosphorylase, glycogen (muscle) b, tpi1b - triosephosphate isomerase 1b, pygb - phosphorylase, glycogen; brain, agla - amylo-1, 6-glucosidase, 4-alpha-glucanotransferase a]
GO:0006757	7.27	ATP generation from ADP	6.48e-07	0.00184	13725	37	510	10	[pfkpa - phosphofructokinase, platelet a, eno1b - enolase 1b, (alpha), pgam2 - phosphoglycerate mutase 2 (muscle), eno1a - enolase 1a, (alpha), tpi1b - triosephosphate isomerase 1b, gpib - glucose phosphate isomerase b, aldoaa - aldolase a, fructose-bisphosphate, a, hkdc1 - hexokinase domain containing 1, pfkmb - phosphofructokinase, muscle b, gapdhs - glyceraldehyde-3-phosphate dehydrogenase, sp…
GO:0006096	7.27	glycolytic process	6.48e-07	0.00138	13725	37	510	10	[pfkpa - phosphofructokinase, platelet a, eno1b - enolase 1b, (alpha), pgam2 - phosphoglycerate mutase 2 (muscle), eno1a - enolase 1a, (alpha), tpi1b - triosephosphate isomerase 1b, gpib - glucose phosphate isomerase b, aldoaa - aldolase a, fructose-bisphosphate, a, hkdc1 - hexokinase domain containing 1, pfkmb - phosphofructokinase, muscle b, gapdhs - glyceraldehyde-3-phosphate dehydrogenase, sp…
GO:0042866	7.08	pyruvate biosynthetic process	8.5e-07	0.00103	13725	38	510	10	[pfkpa - phosphofructokinase, platelet a, eno1b - enolase 1b, (alpha), pgam2 - phosphoglycerate mutase 2 (muscle), eno1a - enolase 1a, (alpha), tpi1b - triosephosphate isomerase 1b, gpib - glucose phosphate isomerase b, aldoaa - aldolase a, fructose-bisphosphate, a, hkdc1 - hexokinase domain containing 1, pfkmb - phosphofructokinase, muscle b, gapdhs - glyceraldehyde-3-phosphate dehydrogenase, sp…
GO:0006754	7.05	ATP biosynthetic process	2.52e-07	0.00107	13725	42	510	11	[pfkpa - phosphofructokinase, platelet a, eno1b - enolase 1b, (alpha), pgam2 - phosphoglycerate mutase 2 (muscle), eno1a - enolase 1a, (alpha), tpi1b - triosephosphate isomerase 1b, gpib - glucose phosphate isomerase b, aldoaa - aldolase a, fructose-bisphosphate, a, hkdc1 - hexokinase domain containing 1, si:ch211-140m22.7 - si:ch211-140m22.7, pfkmb - phosphofructokinase, muscle b, gapdhs - glyce…
GO:0003009	6.73	skeletal muscle contraction	0.000677	0.0874	13725	20	510	5	[ryr1a - ryanodine receptor 1a (skeletal), tnni2b.2 - troponin i, skeletal, fast 2b, tandem duplicate 2, smyhc2 - slow myosin heavy chain 2, tnnc1b - troponin c type 1b (slow), tnni1d - troponin i, skeletal, slow d]
GO:0046031	6.56	ADP metabolic process	1.82e-06	0.00194	13725	41	510	10	[pfkpa - phosphofructokinase, platelet a, eno1b - enolase 1b, (alpha), pgam2 - phosphoglycerate mutase 2 (muscle), eno1a - enolase 1a, (alpha), tpi1b - triosephosphate isomerase 1b, gpib - glucose phosphate isomerase b, aldoaa - aldolase a, fructose-bisphosphate, a, hkdc1 - hexokinase domain containing 1, pfkmb - phosphofructokinase, muscle b, gapdhs - glyceraldehyde-3-phosphate dehydrogenase, sp…
GO:0006006	6.52	glucose metabolic process	2.1e-05	0.00596	13725	33	510	8	[pfkpa - phosphofructokinase, platelet a, pgm1 - phosphoglucomutase 1, ins - preproinsulin, tpi1b - triosephosphate isomerase 1b, gpib - glucose phosphate isomerase b, fbp2 - fructose-1,6-bisphosphatase 2, pfkmb - phosphofructokinase, muscle b, gapdhs - glyceraldehyde-3-phosphate dehydrogenase, spermatogenic]
GO:0009179	6.41	purine ribonucleoside diphosphate metabolic process	2.31e-06	0.00179	13725	42	510	10	[pfkpa - phosphofructokinase, platelet a, eno1b - enolase 1b, (alpha), pgam2 - phosphoglycerate mutase 2 (muscle), eno1a - enolase 1a, (alpha), tpi1b - triosephosphate isomerase 1b, gpib - glucose phosphate isomerase b, aldoaa - aldolase a, fructose-bisphosphate, a, hkdc1 - hexokinase domain containing 1, pfkmb - phosphofructokinase, muscle b, gapdhs - glyceraldehyde-3-phosphate dehydrogenase, sp…
GO:0009135	6.41	purine nucleoside diphosphate metabolic process	2.31e-06	0.00164	13725	42	510	10	[pfkpa - phosphofructokinase, platelet a, eno1b - enolase 1b, (alpha), pgam2 - phosphoglycerate mutase 2 (muscle), eno1a - enolase 1a, (alpha), tpi1b - triosephosphate isomerase 1b, gpib - glucose phosphate isomerase b, aldoaa - aldolase a, fructose-bisphosphate, a, hkdc1 - hexokinase domain containing 1, pfkmb - phosphofructokinase, muscle b, gapdhs - glyceraldehyde-3-phosphate dehydrogenase, sp…
GO:0016052	6.08	carbohydrate catabolic process	4.52e-08	0.000385	13725	62	510	14	[eno1b - enolase 1b, (alpha), pgam2 - phosphoglycerate mutase 2 (muscle), tpi1b - triosephosphate isomerase 1b, gpib - glucose phosphate isomerase b, aldoaa - aldolase a, fructose-bisphosphate, a, agla - amylo-1, 6-glucosidase, 4-alpha-glucanotransferase a, hkdc1 - hexokinase domain containing 1, gapdhs - glyceraldehyde-3-phosphate dehydrogenase, spermatogenic, pfkpa - phosphofructokinase, platel…
GO:0009185	5.98	ribonucleoside diphosphate metabolic process	4.54e-06	0.00227	13725	45	510	10	[pfkpa - phosphofructokinase, platelet a, eno1b - enolase 1b, (alpha), pgam2 - phosphoglycerate mutase 2 (muscle), eno1a - enolase 1a, (alpha), tpi1b - triosephosphate isomerase 1b, gpib - glucose phosphate isomerase b, aldoaa - aldolase a, fructose-bisphosphate, a, hkdc1 - hexokinase domain containing 1, pfkmb - phosphofructokinase, muscle b, gapdhs - glyceraldehyde-3-phosphate dehydrogenase, sp…
GO:1903034	5.89	regulation of response to wounding	0.000141	0.024	13725	32	510	7	[tnc - tenascin c, anxa1b - annexin a1b, serpinc1 - serine (or cysteine) proteinase inhibitor, clade c (antithrombin), member 1, sfpq - splicing factor proline/glutamine rich (polypyrimidine tract binding protein associated), shha - sonic hedgehog a, cntfr - ciliary neurotrophic factor receptor, tmsb - thymosin, beta]
GO:0048066	5.77	developmental pigmentation	0.000479	0.0647	13725	28	510	6	[tyr - tyrosinase, dct - dopachrome tautomerase, slc45a2 - solute carrier family 45, member 2, slc24a5 - solute carrier family 24, member 5, sox10 - sry-box containing gene 10, pmela - premelanosome protein a]
GO:0006090	5.73	pyruvate metabolic process	6.89e-06	0.00326	13725	47	510	10	[pfkpa - phosphofructokinase, platelet a, eno1b - enolase 1b, (alpha), pgam2 - phosphoglycerate mutase 2 (muscle), eno1a - enolase 1a, (alpha), tpi1b - triosephosphate isomerase 1b, gpib - glucose phosphate isomerase b, aldoaa - aldolase a, fructose-bisphosphate, a, hkdc1 - hexokinase domain containing 1, pfkmb - phosphofructokinase, muscle b, gapdhs - glyceraldehyde-3-phosphate dehydrogenase, sp…
GO:0009206	5.59	purine ribonucleoside triphosphate biosynthetic process	3.1e-06	0.00188	13725	53	510	11	[pfkpa - phosphofructokinase, platelet a, eno1b - enolase 1b, (alpha), pgam2 - phosphoglycerate mutase 2 (muscle), eno1a - enolase 1a, (alpha), tpi1b - triosephosphate isomerase 1b, gpib - glucose phosphate isomerase b, aldoaa - aldolase a, fructose-bisphosphate, a, hkdc1 - hexokinase domain containing 1, si:ch211-140m22.7 - si:ch211-140m22.7, pfkmb - phosphofructokinase, muscle b, gapdhs - glyce…
GO:0009145	5.59	purine nucleoside triphosphate biosynthetic process	3.1e-06	0.00176	13725	53	510	11	[pfkpa - phosphofructokinase, platelet a, eno1b - enolase 1b, (alpha), pgam2 - phosphoglycerate mutase 2 (muscle), eno1a - enolase 1a, (alpha), tpi1b - triosephosphate isomerase 1b, gpib - glucose phosphate isomerase b, aldoaa - aldolase a, fructose-bisphosphate, a, hkdc1 - hexokinase domain containing 1, si:ch211-140m22.7 - si:ch211-140m22.7, pfkmb - phosphofructokinase, muscle b, gapdhs - glyce…
GO:0046148	5.54	pigment biosynthetic process	0.000211	0.0326	13725	34	510	7	[rpe65b - retinal pigment epithelium-specific protein 65b, tyr - tyrosinase, tyrp1a - tyrosinase-related protein 1a, LOC100000685 - solute carrier family 22 member 4-like, dct - dopachrome tautomerase, hmbsa - hydroxymethylbilane synthase a, rpe65a - retinal pigment epithelium-specific protein 65a]
GO:0046034	5.48	ATP metabolic process	3.76e-06	0.002	13725	54	510	11	[pfkpa - phosphofructokinase, platelet a, eno1b - enolase 1b, (alpha), pgam2 - phosphoglycerate mutase 2 (muscle), eno1a - enolase 1a, (alpha), tpi1b - triosephosphate isomerase 1b, gpib - glucose phosphate isomerase b, aldoaa - aldolase a, fructose-bisphosphate, a, hkdc1 - hexokinase domain containing 1, si:ch211-140m22.7 - si:ch211-140m22.7, pfkmb - phosphofructokinase, muscle b, gapdhs - glyce…
GO:0019363	5.38	pyridine nucleotide biosynthetic process	1.24e-05	0.00458	13725	50	510	10	[pfkpa - phosphofructokinase, platelet a, eno1b - enolase 1b, (alpha), pgam2 - phosphoglycerate mutase 2 (muscle), eno1a - enolase 1a, (alpha), tpi1b - triosephosphate isomerase 1b, gpib - glucose phosphate isomerase b, aldoaa - aldolase a, fructose-bisphosphate, a, hkdc1 - hexokinase domain containing 1, pfkmb - phosphofructokinase, muscle b, gapdhs - glyceraldehyde-3-phosphate dehydrogenase, sp…
GO:0019359	5.38	nicotinamide nucleotide biosynthetic process	1.24e-05	0.00439	13725	50	510	10	[pfkpa - phosphofructokinase, platelet a, eno1b - enolase 1b, (alpha), pgam2 - phosphoglycerate mutase 2 (muscle), eno1a - enolase 1a, (alpha), tpi1b - triosephosphate isomerase 1b, gpib - glucose phosphate isomerase b, aldoaa - aldolase a, fructose-bisphosphate, a, hkdc1 - hexokinase domain containing 1, pfkmb - phosphofructokinase, muscle b, gapdhs - glyceraldehyde-3-phosphate dehydrogenase, sp…
GO:0045214	5.38	sarcomere organization	0.000709	0.0875	13725	30	510	6	[lrrc39 - leucine rich repeat containing 39, tnnt2d - troponin t2d, cardiac, capn3b - calpain 3b, capn3a - calpain 3a, (p94), tnnt2e - troponin t2e, cardiac, tnnt3a - troponin t3a, skeletal, fast]
GO:0009127	5.3	purine nucleoside monophosphate biosynthetic process	7.44e-07	0.00127	13725	66	510	13	[eno1b - enolase 1b, (alpha), pgam2 - phosphoglycerate mutase 2 (muscle), tpi1b - triosephosphate isomerase 1b, gpib - glucose phosphate isomerase b, ampd1 - adenosine monophosphate deaminase 1 (isoform m), aldoaa - aldolase a, fructose-bisphosphate, a, hkdc1 - hexokinase domain containing 1, si:ch211-140m22.7 - si:ch211-140m22.7, gapdhs - glyceraldehyde-3-phosphate dehydrogenase, spermatogenic, …
GO:0009168	5.3	purine ribonucleoside monophosphate biosynthetic process	7.44e-07	0.00106	13725	66	510	13	[eno1b - enolase 1b, (alpha), pgam2 - phosphoglycerate mutase 2 (muscle), tpi1b - triosephosphate isomerase 1b, gpib - glucose phosphate isomerase b, ampd1 - adenosine monophosphate deaminase 1 (isoform m), aldoaa - aldolase a, fructose-bisphosphate, a, hkdc1 - hexokinase domain containing 1, si:ch211-140m22.7 - si:ch211-140m22.7, gapdhs - glyceraldehyde-3-phosphate dehydrogenase, spermatogenic, …
GO:0006165	5.18	nucleoside diphosphate phosphorylation	1.78e-05	0.00562	13725	52	510	10	[pfkpa - phosphofructokinase, platelet a, eno1b - enolase 1b, (alpha), pgam2 - phosphoglycerate mutase 2 (muscle), eno1a - enolase 1a, (alpha), tpi1b - triosephosphate isomerase 1b, gpib - glucose phosphate isomerase b, aldoaa - aldolase a, fructose-bisphosphate, a, hkdc1 - hexokinase domain containing 1, pfkmb - phosphofructokinase, muscle b, gapdhs - glyceraldehyde-3-phosphate dehydrogenase, sp…
GO:0072525	5.08	pyridine-containing compound biosynthetic process	2.12e-05	0.00584	13725	53	510	10	[pfkpa - phosphofructokinase, platelet a, eno1b - enolase 1b, (alpha), pgam2 - phosphoglycerate mutase 2 (muscle), eno1a - enolase 1a, (alpha), tpi1b - triosephosphate isomerase 1b, gpib - glucose phosphate isomerase b, aldoaa - aldolase a, fructose-bisphosphate, a, hkdc1 - hexokinase domain containing 1, pfkmb - phosphofructokinase, muscle b, gapdhs - glyceraldehyde-3-phosphate dehydrogenase, sp…
GO:0046939	5.08	nucleotide phosphorylation	2.12e-05	0.00565	13725	53	510	10	[pfkpa - phosphofructokinase, platelet a, eno1b - enolase 1b, (alpha), pgam2 - phosphoglycerate mutase 2 (muscle), eno1a - enolase 1a, (alpha), tpi1b - triosephosphate isomerase 1b, gpib - glucose phosphate isomerase b, aldoaa - aldolase a, fructose-bisphosphate, a, hkdc1 - hexokinase domain containing 1, pfkmb - phosphofructokinase, muscle b, gapdhs - glyceraldehyde-3-phosphate dehydrogenase, sp…
GO:0030318	4.96	melanocyte differentiation	0.000435	0.0597	13725	38	510	7	[tyr - tyrosinase, tyrp1a - tyrosinase-related protein 1a, dicer1 - dicer1, dcr-1 homolog (drosophila), slc45a2 - solute carrier family 45, member 2, slc24a5 - solute carrier family 24, member 5, sox10 - sry-box containing gene 10, pmela - premelanosome protein a]
GO:0043473	4.84	pigmentation	8.09e-05	0.0147	13725	50	510	9	[tyr - tyrosinase, tyrp1a - tyrosinase-related protein 1a, dct - dopachrome tautomerase, slc45a2 - solute carrier family 45, member 2, aldoaa - aldolase a, fructose-bisphosphate, a, slc24a5 - solute carrier family 24, member 5, paics - phosphoribosylaminoimidazole carboxylase, phosphoribosylaminoimidazole succinocarboxamide synthetase, sox10 - sry-box containing gene 10, pmela - premelanosome pro…
GO:0009201	4.77	ribonucleoside triphosphate biosynthetic process	1.53e-05	0.005	13725	62	510	11	[pfkpa - phosphofructokinase, platelet a, eno1b - enolase 1b, (alpha), pgam2 - phosphoglycerate mutase 2 (muscle), eno1a - enolase 1a, (alpha), tpi1b - triosephosphate isomerase 1b, gpib - glucose phosphate isomerase b, aldoaa - aldolase a, fructose-bisphosphate, a, hkdc1 - hexokinase domain containing 1, si:ch211-140m22.7 - si:ch211-140m22.7, pfkmb - phosphofructokinase, muscle b, gapdhs - glyce…
GO:0019362	4.63	pyridine nucleotide metabolic process	2.09e-05	0.00635	13725	64	510	11	[pfkpa - phosphofructokinase, platelet a, eno1b - enolase 1b, (alpha), pgam2 - phosphoglycerate mutase 2 (muscle), eno1a - enolase 1a, (alpha), idh1 - isocitrate dehydrogenase 1 (nadp+), soluble, tpi1b - triosephosphate isomerase 1b, gpib - glucose phosphate isomerase b, aldoaa - aldolase a, fructose-bisphosphate, a, hkdc1 - hexokinase domain containing 1, pfkmb - phosphofructokinase, muscle b, g…
GO:0046496	4.63	nicotinamide nucleotide metabolic process	2.09e-05	0.00613	13725	64	510	11	[pfkpa - phosphofructokinase, platelet a, eno1b - enolase 1b, (alpha), pgam2 - phosphoglycerate mutase 2 (muscle), eno1a - enolase 1a, (alpha), idh1 - isocitrate dehydrogenase 1 (nadp+), soluble, tpi1b - triosephosphate isomerase 1b, gpib - glucose phosphate isomerase b, aldoaa - aldolase a, fructose-bisphosphate, a, hkdc1 - hexokinase domain containing 1, pfkmb - phosphofructokinase, muscle b, g…
GO:0042440	4.59	pigment metabolic process	0.000704	0.0881	13725	41	510	7	[rpe65b - retinal pigment epithelium-specific protein 65b, tyr - tyrosinase, tyrp1a - tyrosinase-related protein 1a, LOC100000685 - solute carrier family 22 member 4-like, dct - dopachrome tautomerase, hmbsa - hydroxymethylbilane synthase a, rpe65a - retinal pigment epithelium-specific protein 65a]
GO:0019318	4.49	hexose metabolic process	0.000151	0.0247	13725	54	510	9	[pfkpa - phosphofructokinase, platelet a, pgm1 - phosphoglucomutase 1, ins - preproinsulin, tpi1b - triosephosphate isomerase 1b, gpib - glucose phosphate isomerase b, fbp2 - fructose-1,6-bisphosphatase 2, hkdc1 - hexokinase domain containing 1, pfkmb - phosphofructokinase, muscle b, gapdhs - glyceraldehyde-3-phosphate dehydrogenase, spermatogenic]
GO:0072524	4.42	pyridine-containing compound metabolic process	3.26e-05	0.00817	13725	67	510	11	[pfkpa - phosphofructokinase, platelet a, eno1b - enolase 1b, (alpha), pgam2 - phosphoglycerate mutase 2 (muscle), eno1a - enolase 1a, (alpha), idh1 - isocitrate dehydrogenase 1 (nadp+), soluble, tpi1b - triosephosphate isomerase 1b, gpib - glucose phosphate isomerase b, aldoaa - aldolase a, fructose-bisphosphate, a, hkdc1 - hexokinase domain containing 1, pfkmb - phosphofructokinase, muscle b, g…
GO:0009126	4.37	purine nucleoside monophosphate metabolic process	7.13e-06	0.00319	13725	80	510	13	[eno1b - enolase 1b, (alpha), pgam2 - phosphoglycerate mutase 2 (muscle), tpi1b - triosephosphate isomerase 1b, gpib - glucose phosphate isomerase b, ampd1 - adenosine monophosphate deaminase 1 (isoform m), aldoaa - aldolase a, fructose-bisphosphate, a, hkdc1 - hexokinase domain containing 1, si:ch211-140m22.7 - si:ch211-140m22.7, gapdhs - glyceraldehyde-3-phosphate dehydrogenase, spermatogenic, …
GO:0009167	4.37	purine ribonucleoside monophosphate metabolic process	7.13e-06	0.00303	13725	80	510	13	[eno1b - enolase 1b, (alpha), pgam2 - phosphoglycerate mutase 2 (muscle), tpi1b - triosephosphate isomerase 1b, gpib - glucose phosphate isomerase b, ampd1 - adenosine monophosphate deaminase 1 (isoform m), aldoaa - aldolase a, fructose-bisphosphate, a, hkdc1 - hexokinase domain containing 1, si:ch211-140m22.7 - si:ch211-140m22.7, gapdhs - glyceraldehyde-3-phosphate dehydrogenase, spermatogenic, …
GO:0009156	4.37	ribonucleoside monophosphate biosynthetic process	7.13e-06	0.00289	13725	80	510	13	[eno1b - enolase 1b, (alpha), pgam2 - phosphoglycerate mutase 2 (muscle), tpi1b - triosephosphate isomerase 1b, gpib - glucose phosphate isomerase b, ampd1 - adenosine monophosphate deaminase 1 (isoform m), aldoaa - aldolase a, fructose-bisphosphate, a, hkdc1 - hexokinase domain containing 1, si:ch211-140m22.7 - si:ch211-140m22.7, gapdhs - glyceraldehyde-3-phosphate dehydrogenase, spermatogenic, …
GO:0009132	4.35	nucleoside diphosphate metabolic process	3.76e-05	0.00916	13725	68	510	11	[pfkpa - phosphofructokinase, platelet a, eno1b - enolase 1b, (alpha), pgam2 - phosphoglycerate mutase 2 (muscle), eno1a - enolase 1a, (alpha), entpd3 - ectonucleoside triphosphate diphosphohydrolase 3, tpi1b - triosephosphate isomerase 1b, gpib - glucose phosphate isomerase b, aldoaa - aldolase a, fructose-bisphosphate, a, hkdc1 - hexokinase domain containing 1, pfkmb - phosphofructokinase, musc…
GO:0009205	4.23	purine ribonucleoside triphosphate metabolic process	4.97e-05	0.0114	13725	70	510	11	[pfkpa - phosphofructokinase, platelet a, eno1b - enolase 1b, (alpha), pgam2 - phosphoglycerate mutase 2 (muscle), eno1a - enolase 1a, (alpha), tpi1b - triosephosphate isomerase 1b, gpib - glucose phosphate isomerase b, aldoaa - aldolase a, fructose-bisphosphate, a, hkdc1 - hexokinase domain containing 1, si:ch211-140m22.7 - si:ch211-140m22.7, pfkmb - phosphofructokinase, muscle b, gapdhs - glyce…
GO:0009124	4.22	nucleoside monophosphate biosynthetic process	1.08e-05	0.00418	13725	83	510	13	[eno1b - enolase 1b, (alpha), pgam2 - phosphoglycerate mutase 2 (muscle), tpi1b - triosephosphate isomerase 1b, gpib - glucose phosphate isomerase b, ampd1 - adenosine monophosphate deaminase 1 (isoform m), aldoaa - aldolase a, fructose-bisphosphate, a, hkdc1 - hexokinase domain containing 1, si:ch211-140m22.7 - si:ch211-140m22.7, gapdhs - glyceraldehyde-3-phosphate dehydrogenase, spermatogenic, …
GO:0009144	4.11	purine nucleoside triphosphate metabolic process	6.49e-05	0.0129	13725	72	510	11	[pfkpa - phosphofructokinase, platelet a, eno1b - enolase 1b, (alpha), pgam2 - phosphoglycerate mutase 2 (muscle), eno1a - enolase 1a, (alpha), tpi1b - triosephosphate isomerase 1b, gpib - glucose phosphate isomerase b, aldoaa - aldolase a, fructose-bisphosphate, a, hkdc1 - hexokinase domain containing 1, si:ch211-140m22.7 - si:ch211-140m22.7, pfkmb - phosphofructokinase, muscle b, gapdhs - glyce…
GO:0009142	4.11	nucleoside triphosphate biosynthetic process	6.49e-05	0.0126	13725	72	510	11	[pfkpa - phosphofructokinase, platelet a, eno1b - enolase 1b, (alpha), pgam2 - phosphoglycerate mutase 2 (muscle), eno1a - enolase 1a, (alpha), tpi1b - triosephosphate isomerase 1b, gpib - glucose phosphate isomerase b, aldoaa - aldolase a, fructose-bisphosphate, a, hkdc1 - hexokinase domain containing 1, si:ch211-140m22.7 - si:ch211-140m22.7, pfkmb - phosphofructokinase, muscle b, gapdhs - glyce…
GO:0009166	4.08	nucleotide catabolic process	0.000149	0.0249	13725	66	510	10	[pfkpa - phosphofructokinase, platelet a, eno1b - enolase 1b, (alpha), pgam2 - phosphoglycerate mutase 2 (muscle), eno1a - enolase 1a, (alpha), tpi1b - triosephosphate isomerase 1b, gpib - glucose phosphate isomerase b, aldoaa - aldolase a, fructose-bisphosphate, a, hkdc1 - hexokinase domain containing 1, pfkmb - phosphofructokinase, muscle b, gapdhs - glyceraldehyde-3-phosphate dehydrogenase, sp…
GO:0010721	3.97	negative regulation of cell development	0.00039	0.0573	13725	61	510	9	[tnc - tenascin c, sema3e - sema domain, immunoglobulin domain (ig), short basic domain, secreted, (semaphorin) 3e, sfpq - splicing factor proline/glutamine rich (polypyrimidine tract binding protein associated), sema3aa - semaphorin 3aa, dner - delta/notch-like egf repeat containing, sema6e - sema domain, transmembrane domain (tm), and cytoplasmic domain, (semaphorin) 6e, her6 - hairy-related 6,…
GO:0005996	3.97	monosaccharide metabolic process	0.00039	0.0563	13725	61	510	9	[pfkpa - phosphofructokinase, platelet a, pgm1 - phosphoglucomutase 1, ins - preproinsulin, tpi1b - triosephosphate isomerase 1b, gpib - glucose phosphate isomerase b, fbp2 - fructose-1,6-bisphosphatase 2, hkdc1 - hexokinase domain containing 1, pfkmb - phosphofructokinase, muscle b, gapdhs - glyceraldehyde-3-phosphate dehydrogenase, spermatogenic]
GO:0006733	3.95	oxidoreduction coenzyme metabolic process	9.52e-05	0.0169	13725	75	510	11	[pfkpa - phosphofructokinase, platelet a, eno1b - enolase 1b, (alpha), pgam2 - phosphoglycerate mutase 2 (muscle), eno1a - enolase 1a, (alpha), idh1 - isocitrate dehydrogenase 1 (nadp+), soluble, tpi1b - triosephosphate isomerase 1b, gpib - glucose phosphate isomerase b, aldoaa - aldolase a, fructose-bisphosphate, a, hkdc1 - hexokinase domain containing 1, pfkmb - phosphofructokinase, muscle b, g…
GO:1901292	3.84	nucleoside phosphate catabolic process	0.000121	0.0211	13725	77	510	11	[pfkpa - phosphofructokinase, platelet a, eno1b - enolase 1b, (alpha), pgam2 - phosphoglycerate mutase 2 (muscle), eno1a - enolase 1a, (alpha), entpd3 - ectonucleoside triphosphate diphosphohydrolase 3, tpi1b - triosephosphate isomerase 1b, gpib - glucose phosphate isomerase b, aldoaa - aldolase a, fructose-bisphosphate, a, hkdc1 - hexokinase domain containing 1, pfkmb - phosphofructokinase, musc…
GO:0009199	3.75	ribonucleoside triphosphate metabolic process	0.000154	0.0247	13725	79	510	11	[pfkpa - phosphofructokinase, platelet a, eno1b - enolase 1b, (alpha), pgam2 - phosphoglycerate mutase 2 (muscle), eno1a - enolase 1a, (alpha), tpi1b - triosephosphate isomerase 1b, gpib - glucose phosphate isomerase b, aldoaa - aldolase a, fructose-bisphosphate, a, hkdc1 - hexokinase domain containing 1, si:ch211-140m22.7 - si:ch211-140m22.7, pfkmb - phosphofructokinase, muscle b, gapdhs - glyce…
GO:0002088	3.74	lens development in camera-type eye	0.000311	0.0472	13725	72	510	10	[crybb1l3 - crystallin, beta b1, like 3, crygm2d2 - crystallin, gamma m2d2, crygm2d7 - crystallin, gamma m2d7, mipa - major intrinsic protein of lens fiber a, crygm2d9 - crystallin, gamma m2d9, crybb1 - crystallin, beta b1, cryba2a - crystallin, beta a2a, mipb - major intrinsic protein of lens fiber b, cryba2b - crystallin, beta a2b, zgc:136220 - zgc:136220]
GO:0009161	3.72	ribonucleoside monophosphate metabolic process	4.24e-05	0.01	13725	94	510	13	[eno1b - enolase 1b, (alpha), pgam2 - phosphoglycerate mutase 2 (muscle), tpi1b - triosephosphate isomerase 1b, gpib - glucose phosphate isomerase b, ampd1 - adenosine monophosphate deaminase 1 (isoform m), aldoaa - aldolase a, fructose-bisphosphate, a, hkdc1 - hexokinase domain containing 1, si:ch211-140m22.7 - si:ch211-140m22.7, gapdhs - glyceraldehyde-3-phosphate dehydrogenase, spermatogenic, …
GO:0009123	3.57	nucleoside monophosphate metabolic process	6.61e-05	0.0125	13725	98	510	13	[eno1b - enolase 1b, (alpha), pgam2 - phosphoglycerate mutase 2 (muscle), tpi1b - triosephosphate isomerase 1b, gpib - glucose phosphate isomerase b, ampd1 - adenosine monophosphate deaminase 1 (isoform m), aldoaa - aldolase a, fructose-bisphosphate, a, hkdc1 - hexokinase domain containing 1, si:ch211-140m22.7 - si:ch211-140m22.7, gapdhs - glyceraldehyde-3-phosphate dehydrogenase, spermatogenic, …
GO:0006091	3.5	generation of precursor metabolites and energy	1.26e-05	0.00428	13725	123	510	16	[eno1b - enolase 1b, (alpha), pgam2 - phosphoglycerate mutase 2 (muscle), tpi1b - triosephosphate isomerase 1b, gpib - glucose phosphate isomerase b, aldoaa - aldolase a, fructose-bisphosphate, a, hkdc1 - hexokinase domain containing 1, agla - amylo-1, 6-glucosidase, 4-alpha-glucanotransferase a, gapdhs - glyceraldehyde-3-phosphate dehydrogenase, spermatogenic, ppp1r3cb - protein phosphatase 1, r…
GO:0009141	3.29	nucleoside triphosphate metabolic process	0.00049	0.0652	13725	90	510	11	[pfkpa - phosphofructokinase, platelet a, eno1b - enolase 1b, (alpha), pgam2 - phosphoglycerate mutase 2 (muscle), eno1a - enolase 1a, (alpha), tpi1b - triosephosphate isomerase 1b, gpib - glucose phosphate isomerase b, aldoaa - aldolase a, fructose-bisphosphate, a, hkdc1 - hexokinase domain containing 1, si:ch211-140m22.7 - si:ch211-140m22.7, pfkmb - phosphofructokinase, muscle b, gapdhs - glyce…
GO:0000902	3.28	cell morphogenesis	0.00089	0.107	13725	82	510	10	[cap1 - cap1 cap, adenylate cyclase-associated protein 1, lamc3 - laminin, gamma 3, fryb - furry homolog b (drosophila), mipa - major intrinsic protein of lens fiber a, lamb1b - laminin, beta 1b, mipb - major intrinsic protein of lens fiber b, cdh11 - cadherin 11, osteoblast, cdh6 - cadherin 6, akap12b - a kinase (prka) anchor protein (gravin) 12b, lamb4 - laminin, beta 4]
GO:0007601	3.02	visual perception	0.000369	0.0551	13725	116	510	13	[kera - keratocan, crygm2d9 - crystallin, gamma m2d9, rgra - retinal g protein coupled receptor a, crx - cone-rod homeobox, cryba2b - crystallin, beta a2b, zgc:136220 - zgc:136220, lum - lumican, crybb1l3 - crystallin, beta b1, like 3, crygm2d7 - crystallin, gamma m2d7, crygm2d2 - crystallin, gamma m2d2, cryba2a - crystallin, beta a2a, crybb1 - crystallin, beta b1, rpe65a - retinal pigment epithe…
GO:0050953	2.99	sensory perception of light stimulus	0.000401	0.0569	13725	117	510	13	[kera - keratocan, crygm2d9 - crystallin, gamma m2d9, rgra - retinal g protein coupled receptor a, crx - cone-rod homeobox, cryba2b - crystallin, beta a2b, zgc:136220 - zgc:136220, lum - lumican, crybb1l3 - crystallin, beta b1, like 3, crygm2d7 - crystallin, gamma m2d7, crygm2d2 - crystallin, gamma m2d2, cryba2a - crystallin, beta a2a, crybb1 - crystallin, beta b1, rpe65a - retinal pigment epithe…
GO:0043062	2.97	extracellular structure organization	0.00016	0.0252	13725	136	510	15	[wu:fc38h03 - wu:fc38h03, fras1 - fraser syndrome 1, col1a1b - collagen, type i, alpha 1b, col9a3 - collagen, type ix, alpha 3, apoa1a - apolipoprotein a-ia, col5a2a - collagen, type v, alpha 2a, lum - lumican, pltp - phospholipid transfer protein, adamts15a - adam metallopeptidase with thrombospondin type 1 motif, 15a, zgc:113232 - zgc:113232, lamb1b - laminin, beta 1b, mmp15a - matrix metallope…
GO:0009152	2.84	purine ribonucleotide biosynthetic process	0.00065	0.0851	13725	123	510	13	[eno1b - enolase 1b, (alpha), pgam2 - phosphoglycerate mutase 2 (muscle), tpi1b - triosephosphate isomerase 1b, gpib - glucose phosphate isomerase b, ampd1 - adenosine monophosphate deaminase 1 (isoform m), aldoaa - aldolase a, fructose-bisphosphate, a, hkdc1 - hexokinase domain containing 1, si:ch211-140m22.7 - si:ch211-140m22.7, gapdhs - glyceraldehyde-3-phosphate dehydrogenase, spermatogenic, …
GO:0006164	2.78	purine nucleotide biosynthetic process	0.000817	0.0994	13725	126	510	13	[eno1b - enolase 1b, (alpha), pgam2 - phosphoglycerate mutase 2 (muscle), tpi1b - triosephosphate isomerase 1b, gpib - glucose phosphate isomerase b, ampd1 - adenosine monophosphate deaminase 1 (isoform m), aldoaa - aldolase a, fructose-bisphosphate, a, hkdc1 - hexokinase domain containing 1, si:ch211-140m22.7 - si:ch211-140m22.7, gapdhs - glyceraldehyde-3-phosphate dehydrogenase, spermatogenic, …
GO:0051093	2.73	negative regulation of developmental process	0.000404	0.0564	13725	148	510	15	[tnc - tenascin c, aida - axin interaction partner and dorsalization antagonist, ism1 - isthmin 1, sfpq - splicing factor proline/glutamine rich (polypyrimidine tract binding protein associated), dner - delta/notch-like egf repeat containing, tp53 - tumor protein p53, crx - cone-rod homeobox, s1pr1 - sphingosine-1-phosphate receptor 1, anxa1b - annexin a1b, sema3e - sema domain, immunoglobulin do…
GO:0005975	2.71	carbohydrate metabolic process	2.54e-06	0.00167	13725	268	510	27	[ldhbb - lactate dehydrogenase bb, lancl1 - lanc antibiotic synthetase component c-like 1 (bacterial), gpib - glucose phosphate isomerase b, eno1a - enolase 1a, (alpha), ins - preproinsulin, pygmb - phosphorylase, glycogen (muscle) b, idh1 - isocitrate dehydrogenase 1 (nadp+), soluble, ndst3 - n-deacetylase/n-sulfotransferase (heparan glucosaminyl) 3, pfkmb - phosphofructokinase, muscle b, ldha -…
GO:0032989	2.63	cellular component morphogenesis	5.22e-05	0.0117	13725	215	510	21	[cap1 - cap1 cap, adenylate cyclase-associated protein 1, lamc3 - laminin, gamma 3, ctnnd2a - catenin (cadherin-associated protein), delta 2a, fryb - furry homolog b (drosophila), sfpq - splicing factor proline/glutamine rich (polypyrimidine tract binding protein associated), mipa - major intrinsic protein of lens fiber a, sqstm1 - sequestosome 1, aldoaa - aldolase a, fructose-bisphosphate, a, mi…
GO:0046700	2.42	heterocycle catabolic process	0.00069	0.0877	13725	189	510	17	[eno1b - enolase 1b, (alpha), aldh6a1 - aldehyde dehydrogenase 6 family, member a1, pgam2 - phosphoglycerate mutase 2 (muscle), smg1 - pi-3-kinase-related kinase smg-1, entpd3 - ectonucleoside triphosphate diphosphohydrolase 3, cnot6l - ccr4-not transcription complex, subunit 6-like, tpi1b - triosephosphate isomerase 1b, gpib - glucose phosphate isomerase b, uox - urate oxidase, dicer1 - dicer1, …
GO:0022610	2.4	biological adhesion	2.11e-06	0.002	13725	381	510	34	[tnc - tenascin c, prnpb - prion protein b, ctnnd2a - catenin (cadherin-associated protein), delta 2a, bsg - basigin, cldn7a - claudin 7a, zgc:112964 - zgc:112964, spon1b - spondin 1b, ptprfb - protein tyrosine phosphatase, receptor type, f, b, lamb1b - laminin, beta 1b, si:dkey-9l20.3 - si:dkey-9l20.3, col7a1 - collagen, type vii, alpha 1, lamb4 - laminin, beta 4, hapln1a - hyaluronan and proteo…
GO:0007155	2.4	cell adhesion	2.11e-06	0.0018	13725	381	510	34	[tnc - tenascin c, prnpb - prion protein b, ctnnd2a - catenin (cadherin-associated protein), delta 2a, bsg - basigin, cldn7a - claudin 7a, zgc:112964 - zgc:112964, spon1b - spondin 1b, ptprfb - protein tyrosine phosphatase, receptor type, f, b, lamb1b - laminin, beta 1b, si:dkey-9l20.3 - si:dkey-9l20.3, col7a1 - collagen, type vii, alpha 1, lamb4 - laminin, beta 4, hapln1a - hyaluronan and proteo…
GO:0003008	2.1	system process	2.25e-05	0.00579	13725	462	510	36	[tnnt2d - troponin t2d, cardiac, rbfox1l - rna binding protein, fox-1 homolog (c. elegans) 1-like, kera - keratocan, tp53 - tumor protein p53, tnni1d - troponin i, skeletal, slow d, ccdc151 - coiled-coil domain containing 151, tnnt3a - troponin t3a, skeletal, fast, myo7aa - myosin viiaa, zgc:136220 - zgc:136220, lrp2a - low density lipoprotein receptor-related protein 2a, lum - lumican, sgcd - sa…

## Sheet: KEGG_CortOnly_UpInKlf9-
Category	Term	Count	%	PValue	Genes	List Total	Pop Hits	Pop Total	Fold Enrichment	Bonferroni	Benjamini	FDR
KEGG_PATHWAY	dre00030:Pentose phosphate pathway	6	1.60858	0.000138203	ENSDARG00000103826, ENSDARG00000012366, ENSDARG00000013561, ENSDARG00000060797, ENSDARG00000056640, ENSDARG00000011665	91	31	5405	11.4959	0.0115427	0.0116091	0.0113327
KEGG_PATHWAY	dre04512:ECM-receptor interaction	8	2.14477	0.000358888	ENSDARG00000035809, ENSDARG00000021948, ENSDARG00000026165, ENSDARG00000024829, ENSDARG00000045071, ENSDARG00000093572, ENSDARG00000031678, ENSDARG00000010785	91	81	5405	5.86623	0.0297019	0.0150733	0.0147144
KEGG_PATHWAY	dre00010:Glycolysis / Gluconeogenesis	7	1.87668	0.00125369	ENSDARG00000103826, ENSDARG00000071076, ENSDARG00000012366, ENSDARG00000013561, ENSDARG00000060797, ENSDARG00000037061, ENSDARG00000011665	91	73	5405	5.69547	0.100014	0.0351032	0.0342674
KEGG_PATHWAY	dre00591:Linoleic acid metabolism	4	1.07239	0.00477943	ENSDARG00000069823, ENSDARG00000042980, ENSDARG00000042990, ENSDARG00000022631	91	21	5405	11.3134	0.33131	0.100368	0.0979783
KEGG_PATHWAY	dre04510:Focal adhesion	10	2.68097	0.0214737	ENSDARG00000035809, ENSDARG00000021948, ENSDARG00000074201, ENSDARG00000026165, ENSDARG00000024829, ENSDARG00000077588, ENSDARG00000045071, ENSDARG00000093572, ENSDARG00000031678, ENSDARG00000010785	91	248	5405	2.39498	0.838531	0.360758	0.352169
KEGG_PATHWAY	dre01130:Biosynthesis of antibiotics	9	2.41287	0.0392444	ENSDARG00000103826, ENSDARG00000071076, ENSDARG00000012366, ENSDARG00000013561, ENSDARG00000060797, ENSDARG00000073786, ENSDARG00000037061, ENSDARG00000056640, ENSDARG00000011665	91	233	5405	2.29425	0.965367	0.534592	0.521864
KEGG_PATHWAY	dre01100:Metabolic pathways	29	7.7748	0.0519858	ENSDARG00000056108, ENSDARG00000053476, ENSDARG00000073786, ENSDARG00000004880, ENSDARG00000034080, ENSDARG00000008840, ENSDARG00000056640, ENSDARG00000039077, ENSDARG00000022378, ENSDARG00000022631, ENSDARG00000062329, ENSDARG00000044803, ENSDARG00000006008, ENSDARG00000103826, ENSDARG00000060797, ENSDARG00000013561, ENSDARG00000069823, ENSDARG00000068876, ENSDARG00000042980, ENSDARG00000011665,…	91	1256	5405	1.3714	0.988716	0.534592	0.521864
KEGG_PATHWAY	dre00590:Arachidonic acid metabolism	4	1.07239	0.0524177	ENSDARG00000069823, ENSDARG00000042980, ENSDARG00000042990, ENSDARG00000022631	91	51	5405	4.65848	0.98914	0.534592	0.521864
KEGG_PATHWAY	dre00480:Glutathione metabolism	4	1.07239	0.0630139	ENSDARG00000032618, ENSDARG00000042533, ENSDARG00000017388, ENSDARG00000078069	91	55	5405	4.31968	0.995777	0.534592	0.521864
KEGG_PATHWAY	dre00520:Amino sugar and nucleotide sugar metabolism	4	1.07239	0.0658074	ENSDARG00000103826, ENSDARG00000068947, ENSDARG00000013561, ENSDARG00000018966	91	56	5405	4.24254	0.996714	0.534592	0.521864
KEGG_PATHWAY	dre04931:Insulin resistance	6	1.60858	0.0700061	ENSDARG00000014554, ENSDARG00000097877, ENSDARG00000077513, ENSDARG00000007412, ENSDARG00000001437, ENSDARG00000055518	91	133	5405	2.6795	0.997749	0.534592	0.521864
KEGG_PATHWAY	dre00500:Starch and sucrose metabolism	3	0.80429	0.0986262	ENSDARG00000103826, ENSDARG00000013561, ENSDARG00000055518	91	32	5405	5.56834	0.999837	0.690383	0.673946

## Sheet: AllSamples_UpInKlf9-_padj<0.05
gene_id	baseMean	log2FoldChange	lfcSE	stat	pvalue	padj	external_gene_name	description
ENSDARG00000056386	193.834	2.37629	0.137078	17.3354	2.54e-67	2.77e-63	TMC1	transmembrane channel-like 1 [Source:NCBI gene;Acc:567237]
ENSDARG00000035569	601.702	0.790122	0.0560493	14.0969	3.97e-45	1.24e-41	cyp1d1	cytochrome P450, family 1, subfamily D, polypeptide 1 [Source:ZFIN;Acc:ZDB-GENE-041114-179]
ENSDARG00000022832	859.949	1.13234	0.0883338	12.8188	1.29e-37	3.5e-34	bnip4	BCL2 interacting protein 4 [Source:ZFIN;Acc:ZDB-GENE-051113-212]
ENSDARG00000035562	397.304	0.840722	0.0672867	12.4946	7.99e-36	1.93e-32	mpdu1a	mannose-P-dolichol utilization defect 1a [Source:ZFIN;Acc:ZDB-GENE-040912-9]
ENSDARG00000035018	959.249	1.30603	0.105152	12.4204	2.03e-35	4.42e-32	thy1	Thy-1 cell surface antigen [Source:ZFIN;Acc:ZDB-GENE-030131-8561]
ENSDARG00000030311	68.9029	2.03199	0.190513	10.6659	1.47e-26	2.67e-23	tmc2b	transmembrane channel-like 2b [Source:NCBI gene;Acc:567304]
ENSDARG00000054597	2601.73	0.557379	0.0550976	10.1162	4.68e-24	7.85e-21	cnot6l	CCR4-NOT transcription complex, subunit 6-like [Source:NCBI gene;Acc:553665]
ENSDARG00000098390	2862.5	1.11896	0.121932	9.17692	4.44e-20	5.37e-17	si:ch211-76m11.8	si:ch211-76m11.8 [Source:ZFIN;Acc:ZDB-GENE-041210-280]
ENSDARG00000002369	4945.75	0.845578	0.0943233	8.96467	3.11e-19	3.23e-16	UBB	si:ch211-202a12.4 [Source:ZFIN;Acc:ZDB-GENE-030131-8486]
ENSDARG00000111718	72.6055	1.65606	0.192072	8.62205	6.58e-18	5.97e-15	BX510918.1	DEAD (Asp-Glu-Ala-Asp) box polypeptide 31 [Source:NCBI gene;Acc:325248]
ENSDARG00000113015	74.3316	1.35646	0.158266	8.57079	1.03e-17	8.62e-15	AL844899.2	serine protease inhibitor 2.1-like [Source:NCBI gene;Acc:110439158]
ENSDARG00000013561	9904.73	0.43802	0.0510921	8.57314	1.01e-17	8.62e-15	pgm1	phosphoglucomutase 1 [Source:ZFIN;Acc:ZDB-GENE-040426-1245]
ENSDARG00000035256	9973.66	0.480069	0.0582416	8.24271	1.68e-16	1.18e-13	eef2l2	eukaryotic translation elongation factor 2, like 2 [Source:ZFIN;Acc:ZDB-GENE-030131-8112]
ENSDARG00000012776	839.127	0.475928	0.0589044	8.07966	6.49e-16	4.29e-13	smarca1	SWI/SNF related, matrix associated, actin dependent regulator of chromatin, subfamily a, member 1 [Source:ZFIN;Acc:ZDB-GENE-070705-296]
ENSDARG00000100095	2380.9	1.29076	0.160289	8.05274	8.1e-16	5.19e-13	anxa1b	annexin A1b [Source:ZFIN;Acc:ZDB-GENE-030131-6554]
ENSDARG00000101481	2677.89	0.337987	0.0434747	7.77433	7.59e-15	3.94e-12	rbp5	retinol binding protein 1a, cellular [Source:ZFIN;Acc:ZDB-GENE-020320-1]
ENSDARG00000041586	577.774	0.719822	0.0941323	7.64692	2.06e-14	9.97e-12	dhx40	DEAH (Asp-Glu-Ala-His) box polypeptide 40 [Source:ZFIN;Acc:ZDB-GENE-080507-1]
ENSDARG00000023656	208.7	3.34339	0.439459	7.60797	2.78e-14	1.32e-11	he1.1	hatching enzyme 1, tandem duplicate 1 [Source:ZFIN;Acc:ZDB-GENE-021211-3]
ENSDARG00000042533	1460.26	0.651003	0.0875136	7.43887	1.02e-13	4.52e-11	gstm.1	glutathione S-transferase mu, tandem duplicate 1 [Source:ZFIN;Acc:ZDB-GENE-030911-2]
ENSDARG00000011824	2678.25	0.489138	0.0683754	7.15371	8.45e-13	3.47e-10	pbxip1b	pre-B-cell leukemia homeobox interacting protein 1b [Source:ZFIN;Acc:ZDB-GENE-070112-2032]
ENSDARG00000059883	169.021	0.681644	0.0974245	6.99664	2.62e-12	9.53e-10	trpv1	transient receptor potential cation channel, subfamily V, member 1 [Source:ZFIN;Acc:ZDB-GENE-030912-8]
ENSDARG00000089297	81.7465	1.43213	0.206493	6.93551	4.05e-12	1.45e-09	si:dkeyp-115d7.2	si:dkeyp-115d7.2 [Source:ZFIN;Acc:ZDB-GENE-141215-15]
ENSDARG00000060797	962.819	0.770483	0.113256	6.80303	1.02e-11	3.49e-09	pfkmb	phosphofructokinase, muscle b [Source:ZFIN;Acc:ZDB-GENE-081114-1]
ENSDARG00000069823	307.207	0.545774	0.080381	6.78984	1.12e-11	3.76e-09	proca1	protein interacting with cyclin A1 [Source:ZFIN;Acc:ZDB-GENE-110418-1]
ENSDARG00000058366	1031.24	0.418563	0.0624586	6.70145	2.06e-11	6.82e-09	si:dkey-222f8.3	si:dkey-222f8.3 [Source:ZFIN;Acc:ZDB-GENE-030131-3658]
ENSDARG00000007480	11747.1	0.525288	0.078799	6.66618	2.63e-11	8.42e-09	rpe65a	retinoid isomerohydrolase RPE65 a [Source:NCBI gene;Acc:393724]
ENSDARG00000059714	146.86	0.660633	0.0993217	6.65144	2.9e-11	9.17e-09	arsk	arylsulfatase family, member K [Source:NCBI gene;Acc:562412]
ENSDARG00000091944	25.5426	1.54308	0.23555	6.55098	5.72e-11	1.71e-08	si:ch211-287c22.1	si:ch211-287c22.1 [Source:ZFIN;Acc:ZDB-GENE-060531-59]
ENSDARG00000019122	76.9761	3.49663	0.535577	6.52871	6.63e-11	1.93e-08	he1.2	hatching enzyme 1, tandem dupliate 2 [Source:ZFIN;Acc:ZDB-GENE-030131-2100]
ENSDARG00000078114	1667.34	0.499791	0.0770477	6.48678	8.77e-11	2.48e-08	si:ch73-237c6.1	si:ch73-237c6.1 [Source:ZFIN;Acc:ZDB-GENE-081105-55]
ENSDARG00000078411	388.856	0.623743	0.0980023	6.36458	1.96e-10	5.27e-08	hspb15	heat shock protein, alpha-crystallin-related, b15 [Source:ZFIN;Acc:ZDB-GENE-080214-5]
ENSDARG00000097877	1822.59	0.52441	0.0826924	6.34169	2.27e-10	5.97e-08	si:ch211-167b20.8	si:ch211-167b20.8 [Source:ZFIN;Acc:ZDB-GENE-081104-147]
ENSDARG00000044626	156.042	1.01141	0.159594	6.33741	2.34e-10	6.06e-08	ccdc90b	coiled-coil domain containing 90B [Source:ZFIN;Acc:ZDB-GENE-040724-162]
ENSDARG00000071558	873.763	0.439792	0.0694838	6.32941	2.46e-10	6.31e-08	fblim1	filamin binding LIM protein 1 [Source:ZFIN;Acc:ZDB-GENE-061013-662]
ENSDARG00000040290	726.622	0.403596	0.0640174	6.30446	2.89e-10	7.33e-08	pon3.2	paraoxonase 3, tandem duplicate 2 [Source:ZFIN;Acc:ZDB-GENE-071004-70]
ENSDARG00000104654	577.786	0.921764	0.146268	6.3019	2.94e-10	7.37e-08	leap2	liver-expressed antimicrobial peptide 2 [Source:ZFIN;Acc:ZDB-GENE-081022-131]
ENSDARG00000016477	3007.13	0.378694	0.060403	6.26946	3.62e-10	8.58e-08	eif4a2	eukaryotic translation initiation factor 4A, isoform 2 [Source:ZFIN;Acc:ZDB-GENE-040426-2802]
ENSDARG00000102387	213.939	0.562352	0.090242	6.2316	4.62e-10	1.08e-07	slc39a14	solute carrier family 39 member 14 [Source:NCBI gene;Acc:799782]
ENSDARG00000105278	181.842	0.50888	0.0818412	6.21789	5.04e-10	1.16e-07	wu:fa19b12	wu:fa19b12 [Source:ZFIN;Acc:ZDB-GENE-030131-5231]
ENSDARG00000068947	92.4499	1.44081	0.232843	6.18788	6.1e-10	1.38e-07	si:ch211-264e16.1	si:ch211-264e16.1 [Source:ZFIN;Acc:ZDB-GENE-060503-226]
ENSDARG00000017388	1560.88	0.314512	0.0514045	6.11837	9.45e-10	2.08e-07	gstt1b	glutathione S-transferase theta 1b [Source:ZFIN;Acc:ZDB-GENE-040426-1491]
ENSDARG00000035309	837.457	0.712742	0.116988	6.09243	1.11e-09	2.4e-07	entpd3	ectonucleoside triphosphate diphosphohydrolase 3 [Source:ZFIN;Acc:ZDB-GENE-030131-6186]
ENSDARG00000113676	55.1277	1.25204	0.206789	6.05465	1.41e-09	3.01e-07	zgc:113828	zgc:113828 [Source:ZFIN;Acc:ZDB-GENE-050913-23]
ENSDARG00000033760	1367.03	0.461512	0.0765891	6.02582	1.68e-09	3.53e-07	pmelb	premelanosome protein b [Source:ZFIN;Acc:ZDB-GENE-050912-2]
ENSDARG00000054058	2746.58	0.495147	0.0833493	5.94062	2.84e-09	5.78e-07	h1-10	H1.10 linker histone [Source:ZFIN;Acc:ZDB-GENE-030131-1228]
ENSDARG00000052787	243.736	0.632328	0.106784	5.92156	3.19e-09	6.32e-07	zdhhc12b	zinc finger DHHC-type containing 12b [Source:ZFIN;Acc:ZDB-GENE-070705-356]
ENSDARG00000089806	25.7644	3.97807	0.672174	5.91822	3.25e-09	6.39e-07	si:dkey-239j18.3	si:dkey-239j18.3 [Source:ZFIN;Acc:ZDB-GENE-121214-39]
ENSDARG00000095142	340.811	0.629793	0.107271	5.87103	4.33e-09	8.14e-07	si:ch211-208h16.4	si:ch211-208h16.4 [Source:ZFIN;Acc:ZDB-GENE-060526-98]
ENSDARG00000038559	7474	0.433233	0.0737753	5.87233	4.3e-09	8.14e-07	h1-0	H1.0 linker histone [Source:ZFIN;Acc:ZDB-GENE-030131-337]
ENSDARG00000094771	100.735	0.840349	0.143856	5.84159	5.17e-09	9.55e-07	si:dkey-280e8.1	si:dkey-280e8.1 [Source:ZFIN;Acc:ZDB-GENE-070705-454]
ENSDARG00000034933	286.448	0.640864	0.110168	5.81714	5.99e-09	1.09e-06	chchd3b	coiled-coil-helix-coiled-coil-helix domain containing 3b [Source:ZFIN;Acc:ZDB-GENE-030131-4476]
ENSDARG00000095674	42.9367	0.959789	0.165836	5.78757	7.14e-09	1.25e-06	tmem123	transmembrane protein 123 [Source:ZFIN;Acc:ZDB-GENE-050419-69]
ENSDARG00000031952	2882.1	0.419077	0.0728636	5.75153	8.84e-09	1.53e-06	mb	Danio rerio myoglobin (mb), transcript variant 2, mRNA. [Source:RefSeq mRNA;Acc:NM_001362390]
ENSDARG00000100780	111.038	0.813311	0.141521	5.74692	9.09e-09	1.54e-06	slco1e1	solute carrier organic anion transporter family, member 1E1 [Source:ZFIN;Acc:ZDB-GENE-100818-2]
ENSDARG00000045758	336.712	0.534259	0.0929651	5.74687	9.09e-09	1.54e-06	cracr2ab	calcium release activated channel regulator 2Ab [Source:ZFIN;Acc:ZDB-GENE-041210-94]
ENSDARG00000105281	936.328	0.286732	0.0498722	5.74933	8.96e-09	1.54e-06	p2ry1	purinergic receptor P2Y1 [Source:ZFIN;Acc:ZDB-GENE-121004-2]
ENSDARG00000095308	206.703	0.621886	0.108759	5.71802	1.08e-08	1.73e-06	si:ch211-215c18.3	si:ch211-215c18.3 [Source:NCBI gene;Acc:100318173]
ENSDARG00000089824	464.515	0.449383	0.0790359	5.68581	1.3e-08	2.06e-06	lpar4	lysophosphatidic acid receptor 4 [Source:ZFIN;Acc:ZDB-GENE-120201-1]
ENSDARG00000114266	120.243	0.909987	0.160924	5.65475	1.56e-08	2.4e-06	BX322566.2
ENSDARG00000035329	7471.11	0.613778	0.108727	5.6451	1.65e-08	2.52e-06	capns1a	calpain, small subunit 1 a [Source:ZFIN;Acc:ZDB-GENE-030113-3]
ENSDARG00000056210	348.653	1.16923	0.208112	5.61829	1.93e-08	2.88e-06	hspa1b	heat shock protein family A (Hsp70) member 1B [Source:ZFIN;Acc:ZDB-GENE-060503-867]
ENSDARG00000076848	131.328	0.863031	0.154758	5.57663	2.45e-08	3.5e-06	zgc:112492	zgc:112492 [Source:ZFIN;Acc:ZDB-GENE-050417-143]
ENSDARG00000053468	5459.99	0.297863	0.053416	5.57628	2.46e-08	3.5e-06	adam10a	ADAM metallopeptidase domain 10a [Source:ZFIN;Acc:ZDB-GENE-040917-2]
ENSDARG00000092493	5096.5	0.518532	0.0936327	5.53794	3.06e-08	4.22e-06	si:dkeyp-44a8.2	si:dkeyp-44a8.2 [Source:ZFIN;Acc:ZDB-GENE-070705-542]
ENSDARG00000074216	311.861	0.40673	0.0737489	5.51506	3.49e-08	4.72e-06	wu:fc38h03	wu:fc38h03 [Source:ZFIN;Acc:ZDB-GENE-030131-3430]
ENSDARG00000014239	323.955	0.381964	0.0693376	5.50876	3.61e-08	4.86e-06	esyt1b	extended synaptotagmin-like protein 1b [Source:ZFIN;Acc:ZDB-GENE-040724-209]
ENSDARG00000035459	251.45	0.482105	0.0875497	5.50664	3.66e-08	4.89e-06	spns3	spinster homolog 3 (Drosophila) [Source:NCBI gene;Acc:568387]
ENSDARG00000022378	140.259	0.50465	0.092274	5.46903	4.53e-08	5.98e-06	mtmr1b	myotubularin related protein 1b [Source:ZFIN;Acc:ZDB-GENE-050327-48]
ENSDARG00000113999	368.441	0.963819	0.176468	5.46173	4.72e-08	6.19e-06	AL935333.4
ENSDARG00000099672	1790.04	0.443034	0.0818117	5.41529	6.12e-08	7.89e-06	capgb	capping protein (actin filament), gelsolin-like b [Source:ZFIN;Acc:ZDB-GENE-030131-8541]
ENSDARG00000032553	107.413	0.657477	0.121618	5.40608	6.44e-08	8.21e-06	egln3	egl-9 family hypoxia-inducible factor 3 [Source:ZFIN;Acc:ZDB-GENE-040426-2541]
ENSDARG00000030270	11407.7	0.297527	0.0550572	5.40396	6.52e-08	8.26e-06	tnnt3a	troponin T type 3a (skeletal, fast) [Source:ZFIN;Acc:ZDB-GENE-000322-3]
ENSDARG00000040781	112.844	0.763448	0.14141	5.39883	6.71e-08	8.45e-06	sult3st4	sulfotransferase family 3, cytosolic sulfotransferase 4 [Source:ZFIN;Acc:ZDB-GENE-050913-17]
ENSDARG00000075706	841.842	0.275612	0.0512274	5.38016	7.44e-08	9.32e-06	si:ch211-106h4.9	si:ch211-106h4.9 [Source:ZFIN;Acc:ZDB-GENE-070705-17]
ENSDARG00000032618	395.053	0.536969	0.100289	5.35421	8.59e-08	1.06e-05	mgst1.1	microsomal glutathione S-transferase 1.1 [Source:ZFIN;Acc:ZDB-GENE-041010-30]
ENSDARG00000093823	59.0943	0.858901	0.160861	5.33939	9.33e-08	1.14e-05	si:ch211-102c2.8	si:ch211-102c2.8 [Source:ZFIN;Acc:ZDB-GENE-081104-98]
ENSDARG00000039501	241.714	0.482463	0.0906009	5.32514	1.01e-07	1.23e-05	ugt2a6	UDP glucuronosyltransferase 2 family, polypeptide A6 [Source:ZFIN;Acc:ZDB-GENE-081104-3]
ENSDARG00000033871	512.769	0.420409	0.0790564	5.31784	1.05e-07	1.27e-05	derl3	derlin 3 [Source:ZFIN;Acc:ZDB-GENE-040426-1324]
ENSDARG00000053476	208.569	0.921831	0.174153	5.29323	1.2e-07	1.42e-05	lipca	lipase, hepatic a [Source:ZFIN;Acc:ZDB-GENE-040426-1361]
ENSDARG00000056248	65758	0.626978	0.11945	5.24885	1.53e-07	1.77e-05	si:dkey-183i3.5	si:dkey-183i3.5 [Source:ZFIN;Acc:ZDB-GENE-030131-8568]
ENSDARG00000005320	316.365	0.501593	0.0956497	5.24406	1.57e-07	1.8e-05	nipsnap1	nipsnap homolog 1 (C. elegans) [Source:NCBI gene;Acc:30231]
ENSDARG00000008840	391.786	0.451432	0.0864605	5.22125	1.78e-07	1.99e-05	hmbsa	hydroxymethylbilane synthase a [Source:ZFIN;Acc:ZDB-GENE-040426-1375]
ENSDARG00000090886	64.8073	0.940688	0.18043	5.2136	1.85e-07	2.06e-05	zmp:0000001301	zmp:0000001301 [Source:ZFIN;Acc:ZDB-GENE-140106-261]
ENSDARG00000035565	511.565	0.277042	0.0533432	5.19358	2.06e-07	2.25e-05	atp6v0a2b	ATPase H+ transporting V0 subunit a2b [Source:ZFIN;Acc:ZDB-GENE-060526-4]
ENSDARG00000115012	212.621	0.46811	0.0906007	5.16673	2.38e-07	2.55e-05	CR790377.3
ENSDARG00000095252	49.8736	1.12797	0.218375	5.16527	2.4e-07	2.55e-05	si:dkey-40h20.1	si:dkey-40h20.1 [Source:ZFIN;Acc:ZDB-GENE-091113-44]
ENSDARG00000041257	184.682	0.68449	0.13266	5.15971	2.47e-07	2.6e-05	smtnl1	smoothelin-like 1 [Source:ZFIN;Acc:ZDB-GENE-050306-23]
ENSDARG00000098989	417.165	0.550565	0.106842	5.15309	2.56e-07	2.69e-05	CU459012.1	group 3 secretory phospholipase A2-like [Source:NCBI gene;Acc:101885160]
ENSDARG00000073786	1579.01	0.447734	0.0869267	5.15071	2.6e-07	2.71e-05	cmbl	carboxymethylenebutenolidase homolog (Pseudomonas) [Source:ZFIN;Acc:ZDB-GENE-071004-21]
ENSDARG00000077863	211.541	0.506311	0.0990838	5.10993	3.22e-07	3.25e-05	mettl22	methyltransferase like 22 [Source:ZFIN;Acc:ZDB-GENE-081022-70]
ENSDARG00000014554	1289.26	0.322447	0.0631452	5.10644	3.28e-07	3.3e-05	ppp1r3cb	protein phosphatase 1, regulatory subunit 3Cb [Source:NCBI gene;Acc:393807]
ENSDARG00000059719	584.881	0.555847	0.109363	5.08258	3.72e-07	3.66e-05	fam169aa	family with sequence similarity 169 member Aa [Source:ZFIN;Acc:ZDB-GENE-060825-117]
ENSDARG00000075884	213.419	0.589432	0.116183	5.0733	3.91e-07	3.8e-05	shprh	SNF2 histone linker PHD RING helicase [Source:ZFIN;Acc:ZDB-GENE-110512-2]
ENSDARG00000105039	468.512	0.772235	0.152425	5.06632	4.06e-07	3.93e-05	phka1b	phosphorylase kinase, alpha 1b (muscle) [Source:ZFIN;Acc:ZDB-GENE-091204-81]
ENSDARG00000070487	534.197	0.312985	0.0618002	5.06446	4.1e-07	3.95e-05	2017-02-28	mitochondrial amidoxime reducing component 1 [Source:NCBI gene;Acc:378742]
ENSDARG00000068480	992.183	0.407016	0.0807685	5.03929	4.67e-07	4.49e-05	map7d2a	MAP7 domain containing 2a [Source:ZFIN;Acc:ZDB-GENE-060526-150]
ENSDARG00000015065	75.3436	0.936401	0.186013	5.03405	4.8e-07	4.57e-05	c4	complement component 4 [Source:ZFIN;Acc:ZDB-GENE-030131-5697]
ENSDARG00000074667	5521.86	0.216718	0.0431827	5.01864	5.2e-07	4.89e-05	akt1s1	AKT1 substrate 1 (proline-rich) [Source:ZFIN;Acc:ZDB-GENE-030131-482]
ENSDARG00000098013	459.455	0.746284	0.149136	5.00406	5.61e-07	5.23e-05	si:ch211-130m23.5	si:ch211-130m23.5 [Source:ZFIN;Acc:ZDB-GENE-131121-298]
ENSDARG00000042990	136.382	0.797019	0.159773	4.98844	6.09e-07	5.6e-05	cyp2p10	cytochrome P450, family 2, subfamily P, polypeptide 10 [Source:ZFIN;Acc:ZDB-GENE-040120-1]
ENSDARG00000007723	388.169	0.386465	0.0775123	4.98586	6.17e-07	5.65e-05	efnb1	ephrin-B1 [Source:ZFIN;Acc:ZDB-GENE-010618-2]
ENSDARG00000037894	590.513	0.293927	0.0589937	4.98235	6.28e-07	5.71e-05	ezh1	enhancer of zeste 1 polycomb repressive complex 2 subunit [Source:ZFIN;Acc:ZDB-GENE-050114-1]
ENSDARG00000002311	325.213	0.456745	0.0919542	4.96709	6.8e-07	6.07e-05	fabp11b	fatty acid binding protein 11b [Source:ZFIN;Acc:ZDB-GENE-050522-391]
ENSDARG00000103826	3502.42	0.378623	0.0762554	4.96519	6.86e-07	6.11e-05	gpib	glucose-6-phosphate isomerase b [Source:ZFIN;Acc:ZDB-GENE-020513-3]
ENSDARG00000093572	1166.93	0.409821	0.0827494	4.95255	7.32e-07	6.44e-05	lamc3	laminin, gamma 3 [Source:ZFIN;Acc:ZDB-GENE-060531-121]
ENSDARG00000045089	1141.7	0.758807	0.1537	4.93693	7.94e-07	6.89e-05	si:ch211-270n8.1	si:ch211-270n8.1 [Source:ZFIN;Acc:ZDB-GENE-081107-34]
ENSDARG00000004880	454.764	0.376392	0.0763734	4.92831	8.29e-07	7.09e-05	acsm3	acyl-CoA synthetase medium chain family member 3 [Source:ZFIN;Acc:ZDB-GENE-080220-22]
ENSDARG00000055192	76126.1	0.586122	0.11931	4.91261	8.99e-07	7.53e-05	zgc:136930	zgc:136930 [Source:ZFIN;Acc:ZDB-GENE-060312-16]
ENSDARG00000029688	635.18	0.444126	0.0908141	4.8905	1.01e-06	8.31e-05	hsp70.1	heat shock cognate 70-kd protein, tandem duplicate 1 [Source:ZFIN;Acc:ZDB-GENE-990415-91]
ENSDARG00000069432	3569.4	0.39648	0.0810687	4.89066	1e-06	8.31e-05	plscr3b	phospholipid scramblase 3b [Source:ZFIN;Acc:ZDB-GENE-040426-2517]
ENSDARG00000077504	143.677	1.23715	0.253199	4.8861	1.03e-06	8.4e-05	si:ch211-103n10.5	si:ch211-103n10.5 [Source:ZFIN;Acc:ZDB-GENE-030131-5155]
ENSDARG00000091800	202.533	0.55934	0.11446	4.88679	1.02e-06	8.4e-05	zgc:174260	zgc:174260 [Source:ZFIN;Acc:ZDB-GENE-080213-9]
ENSDARG00000015422	552.198	0.608978	0.125135	4.86658	1.14e-06	9.1e-05	ppil1	peptidylprolyl isomerase (cyclophilin)-like 1 [Source:ZFIN;Acc:ZDB-GENE-051009-1]
ENSDARG00000046019	505.401	0.475671	0.0981972	4.84404	1.27e-06	0.000100852	snai1b	snail family zinc finger 1b [Source:ZFIN;Acc:ZDB-GENE-980526-514]
ENSDARG00000045947	4500.07	0.407877	0.0848973	4.80436	1.55e-06	0.000120435	hrc	histidine rich calcium binding protein [Source:ZFIN;Acc:ZDB-GENE-041008-189]
ENSDARG00000097416	273.443	0.777533	0.161902	4.80248	1.57e-06	0.000121142	si:ch73-306e8.2	si:ch73-306e8.2 [Source:ZFIN;Acc:ZDB-GENE-131121-409]
ENSDARG00000100791	211.014	0.476598	0.0995812	4.78602	1.7e-06	0.000130121	tril	TLR4 interactor with leucine-rich repeats [Source:ZFIN;Acc:ZDB-GENE-131218-1]
ENSDARG00000114346	37.0071	1.78069	0.373854	4.76306	1.91e-06	0.000142842	BX548019.1	ecotropic viral integration site 5b [Source:NCBI gene;Acc:553306]
ENSDARG00000078069	2046.91	0.480699	0.101011	4.75887	1.95e-06	0.000145336	rrm2	ribonucleotide reductase M2 polypeptide [Source:NCBI gene;Acc:30733]
ENSDARG00000096829	549.896	0.496332	0.104648	4.74287	2.11e-06	0.000154625	blvrb	biliverdin reductase B [Source:ZFIN;Acc:ZDB-GENE-030131-1516]
ENSDARG00000100476	729.13	0.412747	0.0871869	4.73404	2.2e-06	0.000159927	si:dkeyp-110c7.4	si:dkeyp-110c7.4 [Source:ZFIN;Acc:ZDB-GENE-070705-532]
ENSDARG00000012366	2528.56	0.517499	0.109742	4.7156	2.41e-06	0.000173386	fbp2	fructose-1,6-bisphosphatase 2 [Source:ZFIN;Acc:ZDB-GENE-040822-23]
ENSDARG00000076862	275.359	0.485073	0.102964	4.71109	2.46e-06	0.000176107	gask1a	golgi associated kinase 1A [Source:ZFIN;Acc:ZDB-GENE-121130-2]
ENSDARG00000095502	125.465	0.6911	0.147263	4.69296	2.69e-06	0.000189352	si:dkey-286h21.1	si:dkey-286h21.1 [Source:ZFIN;Acc:ZDB-GENE-091116-5]
ENSDARG00000052388	162.486	0.443806	0.0945927	4.69176	2.71e-06	0.00018986	pcgf5b	polycomb group ring finger 5b [Source:NCBI gene;Acc:692252]
ENSDARG00000086126	187.281	0.471858	0.100653	4.68796	2.76e-06	0.000192795	trim33l	tripartite motif containing 33, like [Source:ZFIN;Acc:ZDB-GENE-030131-5695]
ENSDARG00000036456	5106.15	0.352349	0.0751731	4.68717	2.77e-06	0.000192922	anxa4	annexin A4 [Source:ZFIN;Acc:ZDB-GENE-030707-1]
ENSDARG00000068876	465.27	0.340277	0.0727223	4.67914	2.88e-06	0.000199999	zgc:153031	zgc:153031 [Source:ZFIN;Acc:ZDB-GENE-060929-1190]
ENSDARG00000067606	103.005	0.525492	0.112393	4.67547	2.93e-06	0.000202959	rsph4a	radial spoke head component 4A [Source:ZFIN;Acc:ZDB-GENE-030131-7437]
ENSDARG00000087359	1716.27	0.771246	0.165027	4.67345	2.96e-06	0.000204321	c3a.2	complement component c3a, duplicate 2 [Source:ZFIN;Acc:ZDB-GENE-990415-36]
ENSDARG00000104214	77.3518	1.32734	0.284143	4.67139	2.99e-06	0.00020508	CR381540.3	MAP7 domain-containing protein 1-like [Source:NCBI gene;Acc:796866]
ENSDARG00000070490	109.39	0.531045	0.114479	4.63881	3.5e-06	0.000235042	si:dkeyp-75b4.7	si:dkeyp-75b4.7 [Source:ZFIN;Acc:ZDB-GENE-090312-58]
ENSDARG00000021973	4224.25	0.176948	0.0381528	4.63788	3.52e-06	0.000235379	st13	ST13 Hsp70 interacting protein [Source:ZFIN;Acc:ZDB-GENE-030131-5395]
ENSDARG00000013741	641.699	0.365861	0.078927	4.63544	3.56e-06	0.000237444	lancl1	LanC antibiotic synthetase component C-like 1 (bacterial) [Source:NCBI gene;Acc:494154]
ENSDARG00000039486	616.261	0.329966	0.0714036	4.62113	3.82e-06	0.000252107	bag3	BCL2 associated athanogene 3 [Source:ZFIN;Acc:ZDB-GENE-040801-40]
ENSDARG00000058672	60.5756	1.06015	0.230053	4.60831	4.06e-06	0.000266547	nuggc.3	nuclear GTPase, germinal center associated, tandem duplicate 3 [Source:ZFIN;Acc:ZDB-GENE-061207-67]
ENSDARG00000059606	187.253	0.476138	0.103552	4.59804	4.26e-06	0.000276695	ccdc84	coiled-coil domain containing 84 [Source:ZFIN;Acc:ZDB-GENE-060929-1174]
ENSDARG00000071833	143.454	0.512278	0.111461	4.59603	4.31e-06	0.000278552	znf1162	zinc finger protein 1162 [Source:ZFIN;Acc:ZDB-GENE-050220-5]
ENSDARG00000045528	506.751	0.418254	0.091186	4.58682	4.5e-06	0.00029025	fgd6	FYVE, RhoGEF and PH domain containing 6 [Source:ZFIN;Acc:ZDB-GENE-041210-200]
ENSDARG00000030975	250.521	0.39417	0.0861902	4.57326	4.8e-06	0.00030697	ccdc80l1	coiled-coil domain containing 80 like 1 [Source:ZFIN;Acc:ZDB-GENE-120328-4]
ENSDARG00000032653	1174.08	0.218512	0.0478174	4.56971	4.88e-06	0.000311299	sinhcaf	SIN3-HDAC complex associated factor [Source:ZFIN;Acc:ZDB-GENE-041210-166]
ENSDARG00000018077	244.058	0.387476	0.0850127	4.55786	5.17e-06	0.000324649	rbp1.1	retinol binding protein 1, cellular, tandem duplicate 1 [Source:ZFIN;Acc:ZDB-GENE-050421-2]
ENSDARG00000056108	4543.48	0.331906	0.0728666	4.55498	5.24e-06	0.000328184	ndufa4	NADH:ubiquinone oxidoreductase subunit A4 [Source:NCBI gene;Acc:406298]
ENSDARG00000090268	84938.3	1.10288	0.24333	4.53246	5.83e-06	0.000360302	krtt1c19e	keratin type 1 c19e [Source:ZFIN;Acc:ZDB-GENE-050506-95]
ENSDARG00000059365	642.977	0.332752	0.073418	4.5323	5.83e-06	0.000360302	nipal4	NIPA like domain containing 4 [Source:ZFIN;Acc:ZDB-GENE-040718-412]
ENSDARG00000110391	155.198	1.56892	0.347565	4.51404	6.36e-06	0.000389464	AL935333.2
ENSDARG00000079585	226.241	0.823938	0.18261	4.51202	6.42e-06	0.000392094	pkn3	protein kinase N3 [Source:ZFIN;Acc:ZDB-GENE-030131-1902]
ENSDARG00000078618	1288.01	0.340903	0.0756157	4.50837	6.53e-06	0.000397785	inpp5kb	inositol polyphosphate-5-phosphatase Kb [Source:ZFIN;Acc:ZDB-GENE-100408-3]
ENSDARG00000054288	198.949	0.424631	0.0946261	4.48746	7.21e-06	0.00043404	zgc:63972	zgc:63972 [Source:NCBI gene;Acc:572862]
ENSDARG00000044457	188.535	0.600582	0.134485	4.4658	7.98e-06	0.000476415	gfi1ab	growth factor independent 1A transcription repressor b [Source:ZFIN;Acc:ZDB-GENE-040116-8]
ENSDARG00000042980	687.286	0.730943	0.163909	4.45943	8.22e-06	0.000489447	cyp2p7	cytochrome P450, family 2, subfamily P, polypeptide 7 [Source:ZFIN;Acc:ZDB-GENE-041001-155]
ENSDARG00000092354	647.83	0.275522	0.0621352	4.43423	9.24e-06	0.000544393	si:ch211-284e13.6	si:ch211-284e13.6 [Source:ZFIN;Acc:ZDB-GENE-060526-163]
ENSDARG00000008060	230.687	0.343056	0.0775514	4.42359	9.71e-06	0.000567321	scara3	scavenger receptor class A, member 3 [Source:ZFIN;Acc:ZDB-GENE-041014-317]
ENSDARG00000045706	509.722	0.335676	0.0759063	4.42225	9.77e-06	0.000568493	tspan9b	tetraspanin 9b [Source:NCBI gene;Acc:431733]
ENSDARG00000103755	191.976	1.67746	0.379919	4.41532	1.01e-05	0.000581661	si:dkeyp-4c4.1	si:dkeyp-4c4.1 [Source:ZFIN;Acc:ZDB-GENE-081104-4]
ENSDARG00000113246	95.5108	0.695938	0.157806	4.41008	1.03e-05	0.000594333	CABZ01051901.1	zona pellucida sperm-binding protein 4-like [Source:NCBI gene;Acc:100334275]
ENSDARG00000014522	1485.51	0.222314	0.0506053	4.3931	1.12e-05	0.000639348	cdh6	cadherin 6 [Source:ZFIN;Acc:ZDB-GENE-050320-92]
ENSDARG00000100964	24.8681	1.32615	0.301946	4.392	1.12e-05	0.000639629	si:ch211-57b15.2	si:ch211-57b15.2 [Source:ZFIN;Acc:ZDB-GENE-141219-31]
ENSDARG00000058479	46.6762	0.914391	0.209088	4.37324	1.22e-05	0.00068823	zgc:110425	zgc:110425 [Source:ZFIN;Acc:ZDB-GENE-050522-103]
ENSDARG00000096365	59.9838	0.630698	0.144348	4.3693	1.25e-05	0.00069669	si:ch211-195m9.3	si:ch211-195m9.3 [Source:ZFIN;Acc:ZDB-GENE-120215-210]
ENSDARG00000095454	18.9498	1.66309	0.380896	4.36627	1.26e-05	0.000704639	si:dkey-19a16.13	si:dkey-19a16.13 [Source:ZFIN;Acc:ZDB-GENE-110411-2]
ENSDARG00000025788	513.181	0.417142	0.0957824	4.3551	1.33e-05	0.000735603	chp2	calcineurin-like EF-hand protein 2 [Source:ZFIN;Acc:ZDB-GENE-030131-5810]
ENSDARG00000028740	323.697	0.375987	0.0863831	4.35256	1.35e-05	0.000739649	msnb	moesin b [Source:ZFIN;Acc:ZDB-GENE-030717-7]
ENSDARG00000067549	392.312	0.288038	0.0661803	4.35232	1.35e-05	0.000739649	adamts12	ADAM metallopeptidase with thrombospondin type 1 motif, 12 [Source:ZFIN;Acc:ZDB-GENE-070705-471]
ENSDARG00000109876	349.633	0.436141	0.100355	4.346	1.39e-05	0.000751808	AL935333.1	bromodomain and WD repeat domain containing 3 [Source:NCBI gene;Acc:553209]
ENSDARG00000036830	43771.6	0.267733	0.0617637	4.3348	1.46e-05	0.000787198	krt91	keratin 91 [Source:ZFIN;Acc:ZDB-GENE-040801-181]
ENSDARG00000074201	7860.47	0.336538	0.0776748	4.33266	1.47e-05	0.000792934	flna	filamin A, alpha (actin binding protein 280) [Source:ZFIN;Acc:ZDB-GENE-030131-2145]
ENSDARG00000108535	1024.41	0.346493	0.0800295	4.32956	1.49e-05	0.000802191	CABZ01072077.1	neuroblast differentiation-associated protein AHNAK-like [Source:NCBI gene;Acc:795051]
ENSDARG00000056640	2069.07	0.240043	0.0556508	4.31339	1.61e-05	0.000858994	rpia	ribose 5-phosphate isomerase A (ribose 5-phosphate epimerase) [Source:ZFIN;Acc:ZDB-GENE-041114-24]
ENSDARG00000056024	39.7875	1.09025	0.253088	4.30777	1.65e-05	0.000878933	eva1c	eva-1 homolog C (C. elegans) [Source:ZFIN;Acc:ZDB-GENE-091204-329]
ENSDARG00000089853	482.623	0.289554	0.0673242	4.30089	1.7e-05	0.000904463	si:dkey-22n8.3	si:dkey-22n8.3 [Source:ZFIN;Acc:ZDB-GENE-110914-188]
ENSDARG00000001437	2380.15	0.260388	0.0606221	4.29526	1.74e-05	0.000920993	slc2a1a	solute carrier family 2 member 1a [Source:ZFIN;Acc:ZDB-GENE-030131-3158]
ENSDARG00000038025	1787.23	0.377972	0.0880462	4.29289	1.76e-05	0.000921948	cbx7a	chromobox homolog 7a [Source:ZFIN;Acc:ZDB-GENE-050417-400]
ENSDARG00000099175	14419.9	0.242855	0.0565603	4.29374	1.76e-05	0.000921948	hmgb1a	high mobility group box 1a [Source:ZFIN;Acc:ZDB-GENE-030131-341]
ENSDARG00000077590	253.282	0.294948	0.0687598	4.28954	1.79e-05	0.000927057	arsj	arylsulfatase family, member J [Source:ZFIN;Acc:ZDB-GENE-111215-1]
ENSDARG00000021789	1888.21	0.263677	0.0616922	4.27407	1.92e-05	0.000984471	myoc	myocilin [Source:ZFIN;Acc:ZDB-GENE-050425-2]
ENSDARG00000021959	134.616	0.388613	0.090964	4.27216	1.94e-05	0.000990612	zgc:101100	zgc:101100 [Source:ZFIN;Acc:ZDB-GENE-040801-82]
ENSDARG00000026855	45.7873	0.683597	0.16046	4.26024	2.04e-05	0.00103525	cacna2d4a	calcium channel, voltage-dependent, alpha 2/delta subunit 4a [Source:ZFIN;Acc:ZDB-GENE-041210-213]
ENSDARG00000076500	1201.5	0.40909	0.0961219	4.25595	2.08e-05	0.00104558	chgb	chromogranin B [Source:ZFIN;Acc:ZDB-GENE-070705-268]
ENSDARG00000111276	45.3301	0.696386	0.163661	4.25505	2.09e-05	0.00104735	BX005258.2	solute carrier family 22 member 7b, tandem duplicate 3 [Source:NCBI gene;Acc:100001772]
ENSDARG00000038585	653.401	0.198034	0.0466681	4.24346	2.2e-05	0.00108474	eif4e2	eukaryotic translation initiation factor 4E family member 2 [Source:ZFIN;Acc:ZDB-GENE-050327-59]
ENSDARG00000068858	58.6646	0.601432	0.141906	4.23825	2.25e-05	0.00110106	il2rga	interleukin 2 receptor, gamma a [Source:ZFIN;Acc:ZDB-GENE-080402-1]
ENSDARG00000078331	209.251	0.464339	0.109758	4.23057	2.33e-05	0.00113422	best1	bestrophin 1 [Source:ZFIN;Acc:ZDB-GENE-110411-214]
ENSDARG00000018966	559.71	0.29541	0.0698376	4.22996	2.34e-05	0.00113478	cyb5r1	cytochrome b5 reductase 1 [Source:ZFIN;Acc:ZDB-GENE-030131-8497]
ENSDARG00000096804	72.6986	0.735487	0.174921	4.20469	2.61e-05	0.00124454	si:dkey-219e21.4	si:dkey-219e21.4 [Source:ZFIN;Acc:ZDB-GENE-141222-59]
ENSDARG00000052960	310.425	0.650496	0.154961	4.1978	2.7e-05	0.00127069	nppa	natriuretic peptide A [Source:ZFIN;Acc:ZDB-GENE-030131-95]
ENSDARG00000054911	1147.06	0.328388	0.0782343	4.19749	2.7e-05	0.00127069	tmsb	thymosin, beta [Source:NCBI gene;Acc:402820]
ENSDARG00000008732	1964	0.269453	0.0643177	4.18941	2.8e-05	0.00131114	zgc:66479	zgc:66479 [Source:ZFIN;Acc:ZDB-GENE-031030-10]
ENSDARG00000094537	210.397	0.42262	0.101037	4.18282	2.88e-05	0.00133253	si:ch211-137i24.12	si:ch211-137i24.12 [Source:ZFIN;Acc:ZDB-GENE-060526-36]
ENSDARG00000054050	244.18	0.32533	0.0778153	4.1808	2.9e-05	0.00133878	vsig8a	V-set and immunoglobulin domain containing 8a [Source:ZFIN;Acc:ZDB-GENE-050417-338]
ENSDARG00000054878	247.688	0.339773	0.0812909	4.17972	2.92e-05	0.00134231	six2b	SIX homeobox 2b [Source:ZFIN;Acc:ZDB-GENE-080723-23]
ENSDARG00000034307	1452.9	0.275386	0.0660308	4.17057	3.04e-05	0.00138748	chrne	cholinergic receptor, nicotinic, epsilon [Source:ZFIN;Acc:ZDB-GENE-040808-32]
ENSDARG00000100426	229.873	0.48735	0.116885	4.1695	3.05e-05	0.00138924	fam167b	family with sequence similarity 167 member B [Source:ZFIN;Acc:ZDB-GENE-131121-390]
ENSDARG00000073766	565.767	0.417401	0.100148	4.16785	3.07e-05	0.00139643	tnni1d	troponin I, skeletal, slow d [Source:ZFIN;Acc:ZDB-GENE-040718-374]
ENSDARG00000004874	55.8622	0.708769	0.170333	4.16107	3.17e-05	0.00143257	spata6l	spermatogenesis associated 6-like [Source:ZFIN;Acc:ZDB-GENE-040426-1369]
ENSDARG00000089418	4326.56	0.265016	0.0637929	4.15432	3.26e-05	0.00146638	si:dkey-164f24.2	si:dkey-164f24.2 [Source:ZFIN;Acc:ZDB-GENE-030131-7035]
ENSDARG00000101200	252.142	0.582315	0.140235	4.15243	3.29e-05	0.00147554	zgc:112964	zgc:112964 [Source:ZFIN;Acc:ZDB-GENE-050306-47]
ENSDARG00000078250	1576.2	0.355042	0.0856257	4.14644	3.38e-05	0.00150424	zgc:194398	zgc:194398 [Source:ZFIN;Acc:ZDB-GENE-081022-111]
ENSDARG00000098720	373.251	0.330954	0.0800326	4.13523	3.55e-05	0.00156791	FP245456.1	lipoprotein lipase-like [Source:NCBI gene;Acc:101884800]
ENSDARG00000006865	358.967	0.316305	0.0766914	4.12439	3.72e-05	0.00161672	glra4a	glycine receptor, alpha 4a [Source:ZFIN;Acc:ZDB-GENE-010410-3]
ENSDARG00000005139	1439.17	0.254386	0.061672	4.12482	3.71e-05	0.00161672	hhatlb	hedgehog acyltransferase like, b [Source:ZFIN;Acc:ZDB-GENE-050506-130]
ENSDARG00000005924	5252.83	0.193825	0.0469978	4.12412	3.72e-05	0.00161672	serpina10a	serpin peptidase inhibitor, clade A (alpha-1 antiproteinase, antitrypsin), member 10a [Source:ZFIN;Acc:ZDB-GENE-041014-246]
ENSDARG00000056235	1612.17	0.147843	0.0358728	4.12131	3.77e-05	0.00162941	smndc1	survival motor neuron domain containing 1 [Source:NCBI gene;Acc:572679]
ENSDARG00000035521	548.644	0.42368	0.102883	4.1181	3.82e-05	0.00164901	sfrp1a	secreted frizzled-related protein 1a [Source:ZFIN;Acc:ZDB-GENE-040310-5]
ENSDARG00000090468	225.453	0.441341	0.107201	4.11694	3.84e-05	0.001654	ppp1r3aa	protein phosphatase 1, regulatory subunit 3Aa [Source:ZFIN;Acc:ZDB-GENE-110914-122]
ENSDARG00000092903	144.047	0.544087	0.132341	4.11125	3.94e-05	0.00168365	C18H15orf48	zgc:153317 [Source:ZFIN;Acc:ZDB-GENE-060825-309]
ENSDARG00000011783	1966.3	0.199229	0.048462	4.11103	3.94e-05	0.00168365	stag2a	stromal antigen 2a [Source:ZFIN;Acc:ZDB-GENE-030131-3432]
ENSDARG00000075014	3264.99	0.243733	0.0594688	4.09851	4.16e-05	0.0017635	sqstm1	sequestosome 1 [Source:ZFIN;Acc:ZDB-GENE-040426-2204]
ENSDARG00000076448	1115.94	0.427784	0.105235	4.06502	4.8e-05	0.00200183	serpinf2a	serpin peptidase inhibitor, clade F (alpha-2 antiplasmin, pigment epithelium derived factor), member 2a [Source:ZFIN;Acc:ZDB-GENE-060822-1]
ENSDARG00000086775	200.885	0.512252	0.12609	4.06261	4.85e-05	0.00201882	top1	DNA topoisomerase I [Source:ZFIN;Acc:ZDB-GENE-030131-5390]
ENSDARG00000057833	99.6816	0.45163	0.111277	4.05861	4.94e-05	0.00204584	gulp1b	GULP PTB domain containing engulfment adaptor 1b [Source:ZFIN;Acc:ZDB-GENE-120228-2]
ENSDARG00000101630	44.0609	0.81218	0.200427	4.05224	5.07e-05	0.00208227	si:dkey-8l13.5	si:dkey-8l13.5 [Source:ZFIN;Acc:ZDB-GENE-141216-349]
ENSDARG00000070266	5925.92	0.234002	0.0577773	4.05007	5.12e-05	0.00209408	spock3	SPARC (osteonectin), cwcv and kazal like domains proteoglycan 3 [Source:ZFIN;Acc:ZDB-GENE-090311-24]
ENSDARG00000078953	1825.17	0.210811	0.0520682	4.04875	5.15e-05	0.00210197	epn3a	epsin 3a [Source:ZFIN;Acc:ZDB-GENE-131121-324]
ENSDARG00000100596	2397.47	0.355987	0.0879955	4.04551	5.22e-05	0.00212572	si:ch73-43g23.1	si:ch73-43g23.1 [Source:ZFIN;Acc:ZDB-GENE-041111-305]
ENSDARG00000071549	611.738	0.272503	0.0673638	4.04525	5.23e-05	0.00212572	ecm2	extracellular matrix protein 2, female organ and adipocyte specific [Source:ZFIN;Acc:ZDB-GENE-050208-651]
ENSDARG00000089858	313.899	0.300104	0.0743785	4.03482	5.46e-05	0.00219779	cobll1a	cordon-bleu WH2 repeat protein-like 1a [Source:ZFIN;Acc:ZDB-GENE-120215-171]
ENSDARG00000051874	2674.18	0.302173	0.0749839	4.02984	5.58e-05	0.00223658	stra6	stimulated by retinoic acid 6 [Source:NCBI gene;Acc:724007]
ENSDARG00000037403	308.106	0.539789	0.13398	4.02887	5.6e-05	0.00224174	hspa8b	heat shock protein family A (Hsp70) member 8b [Source:ZFIN;Acc:ZDB-GENE-121214-31]
ENSDARG00000089507	737.242	0.31658	0.0786139	4.02702	5.65e-05	0.00225526	ugt1b5	UDP glucuronosyltransferase 1 family, polypeptide B5 [Source:ZFIN;Acc:ZDB-GENE-080227-14]
ENSDARG00000115094	255.94	0.401839	0.0999247	4.02142	5.78e-05	0.00229701	CABZ01087415.1
ENSDARG00000034011	166.143	0.410583	0.102174	4.01845	5.86e-05	0.00232187	BX664715.1	gamma-aminobutyric acid (GABA) A receptor, alpha 5 [Source:NCBI gene;Acc:799124]
ENSDARG00000011371	646.732	0.286479	0.0713473	4.01527	5.94e-05	0.00234061	zgc:64106	zgc:64106 [Source:ZFIN;Acc:ZDB-GENE-040426-1370]
ENSDARG00000025372	42.08	0.619701	0.154461	4.01202	6.02e-05	0.00236459	admp	anti-dorsalizing morphogenic protein [Source:ZFIN;Acc:ZDB-GENE-011214-1]
ENSDARG00000114560	430.47	0.548546	0.13704	4.00281	6.26e-05	0.0024453	CR381602.1	oculocutaneous albinism II [Source:NCBI gene;Acc:567419]
ENSDARG00000090346	905.19	0.255756	0.0638917	4.00295	6.26e-05	0.0024453	zmp:0000000991	zmp:0000000991 [Source:ZFIN;Acc:ZDB-GENE-130530-994]
ENSDARG00000004830	7106.72	0.241312	0.0603649	3.99755	6.4e-05	0.0024869	flot2a	flotillin 2a [Source:NCBI gene;Acc:245698]
ENSDARG00000037278	363.572	0.487624	0.122209	3.99009	6.6e-05	0.00256188	lrata	lecithin retinol acyltransferase a [Source:ZFIN;Acc:ZDB-GENE-060720-1]
ENSDARG00000031383	108.088	0.464649	0.11653	3.98737	6.68e-05	0.00258686	klhl38a	kelch-like family member 38a [Source:NCBI gene;Acc:559083]
ENSDARG00000098497	478.041	0.2678	0.0673113	3.97852	6.93e-05	0.00267546	hrasa	HRas proto-oncogene, GTPase a [Source:ZFIN;Acc:ZDB-GENE-050417-95]
ENSDARG00000037061	455.798	0.235526	0.0592654	3.97409	7.06e-05	0.00272092	aldh9a1b	aldehyde dehydrogenase 9 family, member A1b [Source:NCBI gene;Acc:399481]
ENSDARG00000015905	1044.36	0.222323	0.0560121	3.9692	7.21e-05	0.00276759	lztr1	leucine-zipper-like transcription regulator 1 [Source:ZFIN;Acc:ZDB-GENE-030131-9564]
ENSDARG00000037695	99.8599	0.755263	0.190324	3.96829	7.24e-05	0.00277334	pcdh2aa1	protocadherin 2 alpha a 1 [Source:ZFIN;Acc:ZDB-GENE-041118-13]
ENSDARG00000095339	568.633	0.289668	0.0731809	3.95824	7.55e-05	0.00288289	si:dkeyp-44a8.4	si:dkeyp-44a8.4 [Source:ZFIN;Acc:ZDB-GENE-070705-543]
ENSDARG00000104387	1207.67	0.196289	0.0495903	3.95821	7.55e-05	0.00288289	si:ch211-48m9.1	si:ch211-48m9.1 [Source:ZFIN;Acc:ZDB-GENE-060531-64]
ENSDARG00000086838	78.3885	0.677465	0.171355	3.95358	7.7e-05	0.00293414	itga2.3	integrin, alpha 2 (CD49B, alpha 2 subunit of VLA-2 receptor), tandem duplicate 3 [Source:ZFIN;Acc:ZDB-GENE-091204-176]
ENSDARG00000058775	292.964	0.278533	0.0704818	3.95185	7.76e-05	0.00295029	2017-10-01	organic cation transporter 2 [Source:ZFIN;Acc:ZDB-GENE-080204-92]
ENSDARG00000018260	115.379	0.380287	0.0962803	3.94979	7.82e-05	0.00297054	bmp7a	bone morphogenetic protein 7a [Source:ZFIN;Acc:ZDB-GENE-000208-25]
ENSDARG00000058476	42.8632	0.980574	0.248864	3.94021	8.14e-05	0.00305452	stc1l	stanniocalcin 1, like [Source:ZFIN;Acc:ZDB-GENE-040426-1521]
ENSDARG00000090108	606.356	0.384395	0.0976203	3.93766	8.23e-05	0.00307131	si:ch1073-174d20.1	si:ch1073-174d20.1 [Source:ZFIN;Acc:ZDB-GENE-121214-359]
ENSDARG00000062446	282.966	0.367115	0.0933348	3.93332	8.38e-05	0.00311666	neurl2	neuralized E3 ubiquitin protein ligase 2 [Source:ZFIN;Acc:ZDB-GENE-070410-31]
ENSDARG00000086842	4652.13	0.273857	0.0698483	3.92074	8.83e-05	0.00324515	dap1b	death associated protein 1b [Source:ZFIN;Acc:ZDB-GENE-000511-4]
ENSDARG00000035609	77.0256	0.520984	0.133151	3.91272	9.13e-05	0.00334359	mtnr1c	melatonin receptor 1C [Source:NCBI gene;Acc:30661]
ENSDARG00000109640	1073.32	0.342793	0.0876035	3.91301	9.12e-05	0.00334359	BX546481.1	fibroblast growth factor binding protein 3 [Source:NCBI gene;Acc:497419]
ENSDARG00000089586	50.9839	0.691803	0.176848	3.91186	9.16e-05	0.00334995	ncam3	neural cell adhesion molecule 3 [Source:ZFIN;Acc:ZDB-GENE-131127-340]
ENSDARG00000045658	2925.66	0.194615	0.0498224	3.90618	9.38e-05	0.00341813	msrb3	methionine sulfoxide reductase B3 [Source:ZFIN;Acc:ZDB-GENE-040625-74]
ENSDARG00000011422	1630.53	0.250972	0.0642859	3.904	9.46e-05	0.00343752	ryr1a	ryanodine receptor 1a (skeletal) [Source:ZFIN;Acc:ZDB-GENE-020108-2]
ENSDARG00000098153	325.269	0.386783	0.0991166	3.9023	9.53e-05	0.0034446	lhfpl2b	LHFPL tetraspan subfamily member 2b [Source:ZFIN;Acc:ZDB-GENE-050417-10]
ENSDARG00000056938	964.188	0.354159	0.0908561	3.89802	9.7e-05	0.00349436	kera	keratocan [Source:NCBI gene;Acc:567017]
ENSDARG00000068258	508.314	0.239738	0.0615287	3.89636	9.76e-05	0.00350679	lrch4	leucine-rich repeats and calponin homology (CH) domain containing 4 [Source:ZFIN;Acc:ZDB-GENE-060503-749]
ENSDARG00000093977	165.228	0.399081	0.102499	3.89351	9.88e-05	0.0035366	si:ch211-220f16.1	si:ch211-220f16.1 [Source:ZFIN;Acc:ZDB-GENE-070912-198]
ENSDARG00000101743	44.0928	0.67544	0.173566	3.89153	9.96e-05	0.00355395	C5H11orf1	expressed sequence EH456644 [Source:ZFIN;Acc:ZDB-GENE-170331-1]
ENSDARG00000045822	5735.96	0.259805	0.0670282	3.87605	0.000106164	0.00373872	tnnt2e	troponin T2e, cardiac [Source:ZFIN;Acc:ZDB-GENE-041210-27]
ENSDARG00000104267	32206.7	0.293851	0.0758735	3.8729	0.000107548	0.00377035	postnb	periostin, osteoblast specific factor b [Source:ZFIN;Acc:ZDB-GENE-030131-9120]
ENSDARG00000043010	1024.54	0.261406	0.0674974	3.87283	0.000107581	0.00377035	camk2d1	calcium/calmodulin-dependent protein kinase (CaM kinase) II delta 1 [Source:NCBI gene;Acc:445208]
ENSDARG00000057903	6610.78	0.305851	0.0792126	3.86114	0.00011286	0.00393088	si:ch211-266g18.10	si:ch211-266g18.10 [Source:ZFIN;Acc:ZDB-GENE-131127-188]
ENSDARG00000077740	34.2357	0.858621	0.222829	3.85327	0.000116549	0.00404562	b3glctb	beta 3-glucosyltransferase b [Source:ZFIN;Acc:ZDB-GENE-091204-128]
ENSDARG00000021140	5627.41	0.25471	0.0663482	3.83898	0.000123544	0.00427483	pabpc1b	poly A binding protein, cytoplasmic 1 b [Source:ZFIN;Acc:ZDB-GENE-050308-1]
ENSDARG00000068096	1802.36	0.27004	0.0703651	3.8377	0.000124194	0.00429049	atf5a	activating transcription factor 5a [Source:ZFIN;Acc:ZDB-GENE-060526-205]
ENSDARG00000030161	1065.86	0.211218	0.0550953	3.83368	0.000126242	0.00435435	ppp1r14bb	protein phosphatase 1, regulatory (inhibitor) subunit 14Bb [Source:ZFIN;Acc:ZDB-GENE-030616-595]
ENSDARG00000099563	1283.64	0.247308	0.0645245	3.83277	0.000126707	0.00436348	inpp5ka	inositol polyphosphate-5-phosphatase Ka [Source:ZFIN;Acc:ZDB-GENE-070410-101]
ENSDARG00000057867	6451.94	0.212665	0.055509	3.83118	0.00012753	0.00437773	lasp1	LIM and SH3 protein 1 [Source:ZFIN;Acc:ZDB-GENE-030131-1936]
ENSDARG00000044924	60.2279	0.682941	0.178527	3.82543	0.000130546	0.00446747	gdf11	growth differentiation factor 11 [Source:ZFIN;Acc:ZDB-GENE-040427-2]
ENSDARG00000046013	346.233	0.31649	0.0828078	3.82199	0.000132379	0.00451603	rasl11a	RAS-like, family 11, member A [Source:NCBI gene;Acc:550538]
ENSDARG00000104307	93.584	0.401817	0.105205	3.81938	0.00013379	0.00454282	hoxa1a	homeobox A1a [Source:NCBI gene;Acc:58051]
ENSDARG00000053159	574.965	0.28737	0.0753214	3.81525	0.000136043	0.00459071	zgc:110626	zgc:110626 [Source:ZFIN;Acc:ZDB-GENE-050417-447]
ENSDARG00000003087	1095.85	0.194241	0.05099	3.8094	0.000139306	0.0046791	ubxn6	UBX domain protein 6 [Source:ZFIN;Acc:ZDB-GENE-030131-5680]
ENSDARG00000010434	2049.03	0.312758	0.0821421	3.80753	0.000140362	0.00470732	clu	clusterin [Source:ZFIN;Acc:ZDB-GENE-040426-1774]
ENSDARG00000114272	332.023	0.486489	0.127861	3.80482	0.000141908	0.0047373	BX000431.1	PHD finger protein 12b [Source:NCBI gene;Acc:325296]
ENSDARG00000067781	87.2777	0.573492	0.150773	3.80369	0.000142556	0.00474441	urp2	urotensin II-related peptide [Source:ZFIN;Acc:ZDB-GENE-110718-3]
ENSDARG00000069478	881.675	0.214064	0.0563504	3.79881	0.000145394	0.00481679	slc13a3	solute carrier family 13 member 3 [Source:ZFIN;Acc:ZDB-GENE-040426-2486]
ENSDARG00000095024	105.219	0.419633	0.110576	3.79499	0.000147651	0.00486985	si:dkeyp-68b7.10	si:dkeyp-68b7.10 [Source:ZFIN;Acc:ZDB-GENE-070912-667]
ENSDARG00000075930	444.667	0.25648	0.0676538	3.79107	0.000149999	0.00493185	adamts2	ADAM metallopeptidase with thrombospondin type 1 motif, 2 [Source:ZFIN;Acc:ZDB-GENE-070816-3]
ENSDARG00000052644	1057.51	0.240897	0.0636001	3.78769	0.000152057	0.00499201	ca10a	carbonic anhydrase Xa [Source:ZFIN;Acc:ZDB-GENE-051030-123]
ENSDARG00000096242	420.542	0.655414	0.173121	3.78588	0.000153164	0.00501324	si:ch211-76l23.4	si:ch211-76l23.4 [Source:ZFIN;Acc:ZDB-GENE-030131-8310]
ENSDARG00000053010	219.795	0.32396	0.085797	3.77589	0.000159436	0.00516425	lpcat2	lysophosphatidylcholine acyltransferase 2 [Source:NCBI gene;Acc:553683]
ENSDARG00000020924	696.886	0.237091	0.0627816	3.77644	0.000159086	0.00516425	myo1ca	myosin Ic, paralog a [Source:NCBI gene;Acc:567536]
ENSDARG00000076056	127.123	0.377172	0.0999963	3.77186	0.000162033	0.00523284	IYD	si:ch211-286f9.2 [Source:ZFIN;Acc:ZDB-GENE-090313-109]
ENSDARG00000110147	740.352	0.239943	0.0636708	3.76849	0.000164236	0.0052883	C5H11orf54	zgc:85789 [Source:NCBI gene;Acc:322350]
ENSDARG00000095002	341.155	0.270715	0.0718867	3.76586	0.000165977	0.00531375	si:rp71-17i16.4	si:rp71-17i16.4 [Source:ZFIN;Acc:ZDB-GENE-090312-215]
ENSDARG00000014871	4118.71	0.229627	0.0610651	3.76036	0.000169669	0.00540732	syngr3a	synaptogyrin 3a [Source:ZFIN;Acc:ZDB-GENE-050522-541]
ENSDARG00000092274	56.4038	1.18217	0.314552	3.75826	0.000171096	0.00544486	si:dkey-3k20.1	si:dkey-3k20.1 [Source:ZFIN;Acc:ZDB-GENE-050208-745]
ENSDARG00000008772	1863.58	0.295745	0.0787571	3.75516	0.000173231	0.00546491	cacng1a	calcium channel, voltage-dependent, gamma subunit 1a [Source:ZFIN;Acc:ZDB-GENE-030131-732]
ENSDARG00000068247	827.679	0.228148	0.0607383	3.75625	0.000172481	0.00546491	luzp2	leucine zipper protein 2 [Source:NCBI gene;Acc:100137118]
ENSDARG00000058032	491.282	0.393624	0.104941	3.7509	0.000176203	0.00553467	tpk2	thiamin pyrophosphokinase 2 [Source:ZFIN;Acc:ZDB-GENE-060503-173]
ENSDARG00000037836	268.534	0.400862	0.106895	3.75006	0.000176791	0.00554509	igfals	insulin-like growth factor binding protein, acid labile subunit [Source:ZFIN;Acc:ZDB-GENE-061009-25]
ENSDARG00000055518	5283.23	0.366489	0.0977433	3.74951	0.000177181	0.00554509	pygma	phosphorylase, glycogen, muscle A [Source:ZFIN;Acc:ZDB-GENE-050522-482]
ENSDARG00000071005	854.956	0.321519	0.0857933	3.7476	0.000178535	0.00557578	ppp1r3ca	protein phosphatase 1, regulatory subunit 3Ca [Source:ZFIN;Acc:ZDB-GENE-040718-70]
ENSDARG00000078001	87.0546	0.988351	0.26393	3.74475	0.000180577	0.0056154	kbtbd7	kelch repeat and BTB (POZ) domain containing 7 [Source:ZFIN;Acc:ZDB-GENE-070912-204]
ENSDARG00000062182	105.061	0.439362	0.117527	3.73838	0.000185208	0.00574304	slc22a7b.3	solute carrier family 22 member 7b, tandem duplicate 3 [Source:ZFIN;Acc:ZDB-GENE-131120-103]
ENSDARG00000042293	244.531	0.481336	0.128783	3.73758	0.000185803	0.00575329	ca4b	carbonic anhydrase IV b [Source:ZFIN;Acc:ZDB-GENE-080815-5]
ENSDARG00000103850	406.169	0.482605	0.129323	3.73178	0.000190131	0.00587063	si:cabz01021426.2	si:cabz01021426.2 [Source:ZFIN;Acc:ZDB-GENE-161017-90]
ENSDARG00000102267	338.377	0.291896	0.0782531	3.73015	0.000191366	0.0059004	znf750	zinc finger protein 750 [Source:NCBI gene;Acc:550483]
ENSDARG00000056725	22861.7	0.385091	0.103282	3.72855	0.000192582	0.00592114	hmgb3a	high mobility group box 3a [Source:ZFIN;Acc:ZDB-GENE-050428-1]
ENSDARG00000044002	47.6132	0.586362	0.157531	3.7222	0.000197497	0.0060382	cyp2x7	cytochrome P450, family 2, subfamily X, polypeptide 7 [Source:ZFIN;Acc:ZDB-GENE-110114-2]
ENSDARG00000100872	259.607	0.385574	0.103598	3.72182	0.00019779	0.00603868	otud1	OTU deubiquitinase 1 [Source:ZFIN;Acc:ZDB-GENE-170421-2]
ENSDARG00000021735	704.434	0.250271	0.067321	3.71758	0.000201144	0.00612394	cacna1ba	calcium channel, voltage-dependent, N type, alpha 1B subunit, a [Source:ZFIN;Acc:ZDB-GENE-060531-44]
ENSDARG00000061335	1296.31	0.152754	0.0411525	3.71189	0.000205716	0.00622834	galnt1	UDP-N-acetyl-alpha-D-galactosamine:polypeptide N-acetylgalactosaminyltransferase 1 [Source:ZFIN;Acc:ZDB-GENE-030131-2360]
ENSDARG00000101021	216.908	0.431727	0.116328	3.71129	0.000206208	0.00623457	slc22a5	solute carrier family 22 member 5 [Source:ZFIN;Acc:ZDB-GENE-091012-1]
ENSDARG00000032970	15347.5	0.144536	0.038956	3.71023	0.000207074	0.00624344	cox4i1	cytochrome c oxidase subunit 4I1 [Source:ZFIN;Acc:ZDB-GENE-030131-5175]
ENSDARG00000037266	627.424	0.285694	0.0772181	3.69983	0.00021574	0.00646005	myoz2b	myozenin 2b [Source:ZFIN;Acc:ZDB-GENE-040426-1853]
ENSDARG00000105190	473.459	0.250524	0.0677832	3.69596	0.000219057	0.00655036	rhbdl3	rhomboid, veinlet-like 3 (Drosophila) [Source:ZFIN;Acc:ZDB-GENE-050417-2]
ENSDARG00000099598	61.7014	0.797448	0.215792	3.69544	0.000219506	0.00655482	CABZ01067558.1	claudin-10-like [Source:NCBI gene;Acc:110437809]
ENSDARG00000022631	447.165	0.671686	0.182011	3.69037	0.000223931	0.00665052	cyp2p9	cytochrome P450, family 2, subfamily P, polypeptide 9 [Source:ZFIN;Acc:ZDB-GENE-040120-2]
ENSDARG00000007655	140.255	0.486412	0.131802	3.69047	0.00022384	0.00665052	crybb1l3	crystallin, beta B1, like 3 [Source:ZFIN;Acc:ZDB-GENE-070820-11]
ENSDARG00000099200	6861.31	0.373881	0.101306	3.69059	0.00022373	0.00665052	zgc:123103	zgc:123103 [Source:ZFIN;Acc:ZDB-GENE-051030-105]
ENSDARG00000097726	27.3332	0.877448	0.238172	3.6841	0.000229514	0.0067702	si:ch211-149e23.4	si:ch211-149e23.4 [Source:ZFIN;Acc:ZDB-GENE-131121-606]
ENSDARG00000096703	129.807	0.38477	0.104491	3.68233	0.000231112	0.00680812	si:dkey-1h6.8	si:dkey-1h6.8 [Source:ZFIN;Acc:ZDB-GENE-130603-8]
ENSDARG00000101717	37.6124	0.788218	0.214173	3.68029	0.000232972	0.00685364	sox17	SRY-box transcription factor 17 [Source:ZFIN;Acc:ZDB-GENE-991213-1]
ENSDARG00000103495	51.2307	1.38913	0.377562	3.6792	0.000233968	0.00686442	zgc:173714	zgc:173714 [Source:ZFIN;Acc:ZDB-GENE-071004-90]
ENSDARG00000024537	373.852	0.266353	0.0723911	3.67937	0.000233815	0.00686442	emilin1a	elastin microfibril interfacer 1a [Source:ZFIN;Acc:ZDB-GENE-041001-191]
ENSDARG00000112648	736.343	0.601237	0.163451	3.6784	0.000234702	0.00686514	si:dkeyp-82b4.2	si:dkeyp-82b4.2 [Source:ZFIN;Acc:ZDB-GENE-060503-561]
ENSDARG00000076163	881.059	0.249319	0.0677801	3.67836	0.00023474	0.00686514	col19a1	collagen, type XIX, alpha 1 [Source:ZFIN;Acc:ZDB-GENE-090312-196]
ENSDARG00000029039	62.9275	0.616895	0.16781	3.67615	0.00023678	0.00689128	zdhhc23a	zinc finger DHHC-type containing 23a [Source:ZFIN;Acc:ZDB-GENE-060526-38]
ENSDARG00000054048	37.2731	0.913026	0.248464	3.67469	0.000238142	0.00691245	plin1	perilipin 1 [Source:ZFIN;Acc:ZDB-GENE-050419-213]
ENSDARG00000056656	504.089	0.208506	0.0567362	3.67501	0.000237839	0.00691245	tspan18a	tetraspanin 18a [Source:ZFIN;Acc:ZDB-GENE-040718-232]
ENSDARG00000074949	161.163	0.32968	0.0897262	3.67429	0.000238508	0.00691388	c1qtnf7	C1q and TNF related 7 [Source:ZFIN;Acc:ZDB-GENE-080414-4]
ENSDARG00000061379	966.67	0.316433	0.0861549	3.67284	0.00023987	0.0069349	cmya5	cardiomyopathy associated 5 [Source:ZFIN;Acc:ZDB-GENE-070630-1]
ENSDARG00000004574	180.288	0.286481	0.0780693	3.66957	0.000242957	0.00698709	gtf3c2	general transcription factor IIIC, polypeptide 2, beta [Source:ZFIN;Acc:ZDB-GENE-041014-349]
ENSDARG00000004189	2728.52	0.246165	0.0670768	3.6699	0.000242649	0.00698709	cbx1a	chromobox homolog 1a (HP1 beta homolog Drosophila) [Source:ZFIN;Acc:ZDB-GENE-030131-4945]
ENSDARG00000078803	624.175	0.239818	0.0654042	3.66671	0.000245696	0.00703801	gas2l1	growth arrest-specific 2 like 1 [Source:ZFIN;Acc:ZDB-GENE-070705-38]
ENSDARG00000035835	5059.88	0.166056	0.0452874	3.66671	0.000245687	0.00703801	eef2k	eukaryotic elongation factor 2 kinase [Source:ZFIN;Acc:ZDB-GENE-020916-2]
ENSDARG00000006010	472.867	0.234536	0.0639747	3.66607	0.000246302	0.0070389	bmi1a	bmi1 polycomb ring finger oncogene 1a [Source:NCBI gene;Acc:321505]
ENSDARG00000058794	69.8303	0.56575	0.154825	3.65412	0.000258066	0.0072682	si:dkey-19a16.2	si:dkey-19a16.2 [Source:ZFIN;Acc:ZDB-GENE-050208-493]
ENSDARG00000039534	258.246	0.302418	0.0827578	3.65426	0.000257928	0.0072682	rrh	retinal pigment epithelium-derived rhodopsin homolog [Source:ZFIN;Acc:ZDB-GENE-040912-94]
ENSDARG00000114948	154.665	0.393858	0.107851	3.65187	0.000260338	0.00731328	zgc:194551	zgc:194551 [Source:ZFIN;Acc:ZDB-GENE-030131-4878]
ENSDARG00000070898	542.718	0.210225	0.0576138	3.64887	0.000263392	0.00738006	si:ch211-262h13.3	si:ch211-262h13.3 [Source:ZFIN;Acc:ZDB-GENE-050208-532]
ENSDARG00000070954	167.215	0.319632	0.0876791	3.64547	0.0002669	0.00745917	hmx2	H6 family homeobox 2 [Source:ZFIN;Acc:ZDB-GENE-080506-2]
ENSDARG00000020645	2540.73	0.205614	0.0564125	3.64483	0.00026757	0.00746833	slc7a3a	solute carrier family 7 member 3a [Source:ZFIN;Acc:ZDB-GENE-041114-206]
ENSDARG00000096773	69.9878	0.498301	0.13688	3.64041	0.000272206	0.00757832	pimr128	Pim proto-oncogene, serine/threonine kinase, related 128 [Source:ZFIN;Acc:ZDB-GENE-041014-93]
ENSDARG00000099048	81.8125	0.847669	0.233252	3.63413	0.000278919	0.00770614	znf1070	zinc finger protein 1070 [Source:ZFIN;Acc:ZDB-GENE-080212-4]
ENSDARG00000053345	51.3253	1.03889	0.28606	3.63172	0.000281534	0.00775875	si:dkey-56i24.1	si:dkey-56i24.1 [Source:ZFIN;Acc:ZDB-GENE-081105-8]
ENSDARG00000109607	49.6835	0.973293	0.26809	3.63047	0.000282908	0.00776713	CABZ01059559.1
ENSDARG00000011487	298.616	0.284102	0.0783522	3.62596	0.00028789	0.00786595	gnaq	guanine nucleotide binding protein (G protein), q polypeptide [Source:ZFIN;Acc:ZDB-GENE-081104-25]
ENSDARG00000053260	112.463	0.504921	0.139355	3.62326	0.000290915	0.00792707	zgc:113090	zgc:113090 [Source:ZFIN;Acc:ZDB-GENE-050522-532]
ENSDARG00000094551	213.133	0.417014	0.115159	3.62119	0.000293249	0.00796457	BX855614.1	si:dkey-262g12.9 [Source:NCBI gene;Acc:555910]
ENSDARG00000116949	181.013	0.39711	0.109774	3.61752	0.000297437	0.00804444	BX323873.2	emerin (Emery-Dreifuss muscular dystrophy) [Source:NCBI gene;Acc:558212]
ENSDARG00000030441	4743.08	0.212011	0.0586865	3.6126	0.000303144	0.00816841	ppa1b	inorganic pyrophosphatase 1b [Source:ZFIN;Acc:ZDB-GENE-050417-375]
ENSDARG00000100150	118.217	0.4548	0.125962	3.6106	0.000305485	0.00819097	FQ377903.1	uncharacterized LOC103911589 [Source:NCBI gene;Acc:103911589]
ENSDARG00000086691	186.005	0.408054	0.112992	3.61137	0.000304587	0.00819097	dnajc12	DnaJ (Hsp40) homolog, subfamily C, member 12 [Source:ZFIN;Acc:ZDB-GENE-070801-3]
ENSDARG00000071196	4358.39	0.194632	0.0539007	3.61094	0.000305093	0.00819097	cavin2b	caveolae associated protein 2b [Source:ZFIN;Acc:ZDB-GENE-040912-149]
ENSDARG00000007465	53.909	0.517018	0.143217	3.61004	0.000306154	0.00819883	tdrd1	tudor domain containing 1 [Source:NCBI gene;Acc:553522]
ENSDARG00000106267	57.7453	1.12999	0.313272	3.60705	0.000309704	0.00826344	CR388042.1
ENSDARG00000078674	609.1	0.621225	0.172584	3.59955	0.000318767	0.00844326	hspb9	heat shock protein, alpha-crystallin-related, 9 [Source:ZFIN;Acc:ZDB-GENE-080214-6]
ENSDARG00000077967	3722.73	0.346601	0.0963255	3.59822	0.000320399	0.00847619	si:ch211-140m22.7	si:ch211-140m22.7 [Source:ZFIN;Acc:ZDB-GENE-070912-73]
ENSDARG00000052470	2137.9	0.213757	0.0594509	3.59553	0.000323737	0.00855412	igfbp2a	insulin-like growth factor binding protein 2a [Source:NCBI gene;Acc:794176]
ENSDARG00000068868	2796.47	0.272371	0.0758641	3.59025	0.000330359	0.00865184	nap1l4b	nucleosome assembly protein 1-like 4b [Source:ZFIN;Acc:ZDB-GENE-041114-168]
ENSDARG00000101251	15555.8	0.35785	0.0997473	3.58757	0.000333777	0.00870337	ldha	lactate dehydrogenase A4 [Source:NCBI gene;Acc:30496]
ENSDARG00000109734	721.684	0.380453	0.106257	3.58051	0.000342929	0.00891002	AL928885.1	SET domain containing 1A, histone lysine methyltransferase [Source:NCBI gene;Acc:556535]
ENSDARG00000111600	50.6583	2.00411	0.55979	3.58011	0.00034345	0.00891294	BX470197.1
ENSDARG00000062960	611.617	0.212205	0.0593358	3.57634	0.000348442	0.00899964	armc10	armadillo repeat containing 10 [Source:ZFIN;Acc:ZDB-GENE-131121-630]
ENSDARG00000099860	56546.8	0.788084	0.220585	3.57269	0.000353329	0.00910427	pkmb	pyruvate kinase M1/2b [Source:ZFIN;Acc:ZDB-GENE-040801-230]
ENSDARG00000089749	45.475	0.731046	0.204754	3.57036	0.000356496	0.00917504	aqp8b	aquaporin 8b [Source:ZFIN;Acc:ZDB-GENE-080220-47]
ENSDARG00000006399	8607.8	0.179574	0.0503567	3.56603	0.000362429	0.00931673	ywhae1	tyrosine 3-monooxygenase/tryptophan 5-monooxygenase activation protein, epsilon polypeptide 1 [Source:ZFIN;Acc:ZDB-GENE-030131-779]
ENSDARG00000011701	20.6313	1.0512	0.294819	3.56558	0.000363048	0.00932165	ctsll	cathepsin L, like [Source:ZFIN;Acc:ZDB-GENE-041010-76]
ENSDARG00000028661	1523.31	0.167222	0.0469455	3.56204	0.000367991	0.0094153	cntfr	ciliary neurotrophic factor receptor [Source:ZFIN;Acc:ZDB-GENE-030616-82]
ENSDARG00000055945	3783.12	0.223497	0.0627767	3.56018	0.000370594	0.00947078	asph	aspartate beta-hydroxylase [Source:ZFIN;Acc:ZDB-GENE-031112-5]
ENSDARG00000092999	69.9776	0.755377	0.21224	3.55907	0.000372165	0.00949092	tnni4b.1	troponin I4b, tandem duplicate 1 [Source:ZFIN;Acc:ZDB-GENE-090312-198]
ENSDARG00000039034	6812.82	0.13701	0.0385015	3.55857	0.00037288	0.00949581	marcksl1a	MARCKS-like 1a [Source:NCBI gene;Acc:406407]
ENSDARG00000006849	454.161	0.404053	0.113595	3.55696	0.000375178	0.00953205	asic2	acid-sensing (proton-gated) ion channel 2 [Source:NCBI gene;Acc:407669]
ENSDARG00000022101	2189.08	0.191825	0.0539731	3.55409	0.000379292	0.00962537	obscnb	obscurin, cytoskeletal calmodulin and titin-interacting RhoGEF b [Source:ZFIN;Acc:ZDB-GENE-070119-5]
ENSDARG00000011665	64355.5	0.348687	0.0982221	3.54998	0.000385256	0.00969921	aldoaa	aldolase a, fructose-bisphosphate, a [Source:ZFIN;Acc:ZDB-GENE-030131-8369]
ENSDARG00000013613	790.206	0.209948	0.0591359	3.55026	0.000384846	0.00969921	anxa13l	annexin A13, like [Source:ZFIN;Acc:ZDB-GENE-050522-310]
ENSDARG00000005176	197.702	0.386604	0.109132	3.54253	0.000396316	0.00989609	zgc:101040	zgc:101040 [Source:ZFIN;Acc:ZDB-GENE-040801-107]
ENSDARG00000075557	314.271	0.270141	0.0762503	3.54282	0.000395868	0.00989609	apcdd1l	adenomatosis polyposis coli down-regulated 1-like [Source:ZFIN;Acc:ZDB-GENE-121022-3]
ENSDARG00000115003	3354.13	0.36781	0.104102	3.53316	0.000410628	0.0101951	BX005403.1	si:ch211-125o16.4 [Source:NCBI gene;Acc:566639]
ENSDARG00000004177	443.88	0.306081	0.0866246	3.53342	0.000410221	0.0101951	fam169ab	family with sequence similarity 169 member Ab [Source:ZFIN;Acc:ZDB-GENE-091118-95]
ENSDARG00000019713	266.784	0.392385	0.111161	3.52989	0.00041573	0.0102983	oatx	organic anion transporter X [Source:ZFIN;Acc:ZDB-GENE-070115-1]
ENSDARG00000103580	57.6245	0.772551	0.218913	3.52903	0.000417078	0.0103083	CABZ01110379.1
ENSDARG00000102506	1780.07	0.181915	0.0515736	3.5273	0.000419824	0.010359	lrp2a	low density lipoprotein receptor-related protein 2a [Source:ZFIN;Acc:ZDB-GENE-050119-2]
ENSDARG00000070960	382.339	0.484456	0.137417	3.52544	0.000422772	0.0104136	si:ch211-288g17.4	si:ch211-288g17.4 [Source:ZFIN;Acc:ZDB-GENE-060531-62]
ENSDARG00000034080	936.829	0.269704	0.0766184	3.5201	0.000431388	0.0105899	plcd1b	phospholipase C, delta 1b [Source:ZFIN;Acc:ZDB-GENE-030131-9435]
ENSDARG00000061006	382.157	0.237562	0.0676968	3.5092	0.000449456	0.0109472	cyb5d2	cytochrome b5 domain containing 2 [Source:NCBI gene;Acc:795950]
ENSDARG00000105341	2717.86	0.481292	0.137174	3.50862	0.000450445	0.010959	si:dkey-9l20.3	si:dkey-9l20.3 [Source:ZFIN;Acc:ZDB-GENE-090313-369]
ENSDARG00000029057	887.37	0.314047	0.0895917	3.50531	0.000456071	0.0110711	tm6sf2	transmembrane 6 superfamily member 2 [Source:ZFIN;Acc:ZDB-GENE-060503-338]
ENSDARG00000056267	413.637	0.248924	0.0710763	3.50221	0.000461421	0.0111761	dixdc1b	DIX domain containing 1b [Source:ZFIN;Acc:ZDB-GENE-041008-148]
ENSDARG00000012609	389.601	0.713313	0.204228	3.49273	0.000478104	0.0114908	hpxa	hemopexin a [Source:NCBI gene;Acc:327588]
ENSDARG00000100555	1281.92	0.222659	0.0638079	3.48952	0.000483896	0.0116045	aqp11	aquaporin 11 [Source:ZFIN;Acc:ZDB-GENE-080418-1]
ENSDARG00000027749	611.304	0.276692	0.0793202	3.48829	0.000486121	0.0116356	hirip3	HIRA interacting protein 3 [Source:ZFIN;Acc:ZDB-GENE-030131-5753]
ENSDARG00000061383	1892.11	0.501834	0.143984	3.48535	0.000491501	0.0117481	serpinf2b	serpin peptidase inhibitor, clade F (alpha-2 antiplasmin, pigment epithelium derived factor), member 2b [Source:ZFIN;Acc:ZDB-GENE-061215-114]
ENSDARG00000086571	162.632	0.423444	0.121513	3.48475	0.00049259	0.0117612	kcna7	potassium voltage-gated channel, shaker-related subfamily, member 7 [Source:ZFIN;Acc:ZDB-GENE-120215-257]
ENSDARG00000016319	6842.83	0.61808	0.177383	3.48443	0.000493181	0.0117624	c9	complement component 9 [Source:ZFIN;Acc:ZDB-GENE-050522-442]
ENSDARG00000032820	117.408	0.443549	0.127378	3.48216	0.000497384	0.0118497	rxfp2a	relaxin family peptide receptor 2a [Source:ZFIN;Acc:ZDB-GENE-040426-1225]
ENSDARG00000042033	160.446	0.485876	0.139586	3.48083	0.000499863	0.0118828	mettl11b	methyltransferase like 11B [Source:NCBI gene;Acc:568419]
ENSDARG00000104773	772.461	0.337787	0.0971546	3.4768	0.000507428	0.0120364	junbb	JunB proto-oncogene, AP-1 transcription factor subunit b [Source:ZFIN;Acc:ZDB-GENE-040426-2666]
ENSDARG00000099911	594.603	0.18761	0.0539977	3.47441	0.000511986	0.0121181	lrrc8c	leucine rich repeat containing 8 VRAC subunit C [Source:ZFIN;Acc:ZDB-GENE-030131-2965]
ENSDARG00000016048	2298.55	0.203034	0.0585004	3.47065	0.000519201	0.0122622	gpat3	glycerol-3-phosphate acyltransferase 3 [Source:NCBI gene;Acc:436958]
ENSDARG00000094192	27.2708	0.769304	0.221692	3.47015	0.00052016	0.0122716	si:dkeyp-82a1.2	si:dkeyp-82a1.2 [Source:ZFIN;Acc:ZDB-GENE-081104-475]
ENSDARG00000074721	46.8258	0.53644	0.154878	3.46363	0.000532935	0.0125053	rassf9	Ras association domain family member 9 [Source:ZFIN;Acc:ZDB-GENE-091204-470]
ENSDARG00000045808	8281.59	0.365876	0.105754	3.45971	0.000540762	0.0126617	rlbp1b	retinaldehyde binding protein 1b [Source:ZFIN;Acc:ZDB-GENE-040426-1870]
ENSDARG00000016963	451.049	0.281084	0.0813032	3.45724	0.000545747	0.0127511	slc16a1a	solute carrier family 16 member 1a [Source:ZFIN;Acc:ZDB-GENE-110408-16]
ENSDARG00000062083	341.852	0.246597	0.0713437	3.45647	0.0005473	0.0127677	dph7	diphthamide biosynthesis 7 [Source:ZFIN;Acc:ZDB-GENE-070410-57]
ENSDARG00000076308	746.626	0.223872	0.0647934	3.45517	0.000549952	0.0127808	pdp1	pyruvate dehyrogenase phosphatase catalytic subunit 1 [Source:ZFIN;Acc:ZDB-GENE-060810-70]
ENSDARG00000042690	2746.01	0.143142	0.0414462	3.45367	0.000553016	0.0128247	s1pr1	sphingosine-1-phosphate receptor 1 [Source:NCBI gene;Acc:64617]
ENSDARG00000016233	579.401	0.254147	0.0736179	3.45224	0.000555954	0.0128791	sdr16c5a	short chain dehydrogenase/reductase family 16C, member 5a [Source:ZFIN;Acc:ZDB-GENE-040426-2049]
ENSDARG00000055294	168.377	0.339187	0.0983454	3.44894	0.000562792	0.0129823	atoh1a	atonal bHLH transcription factor 1a [Source:ZFIN;Acc:ZDB-GENE-990415-17]
ENSDARG00000060584	80.8226	0.57732	0.167546	3.44573	0.000569513	0.0131235	kank1b	KN motif and ankyrin repeat domains 1b [Source:ZFIN;Acc:ZDB-GENE-060526-260]
ENSDARG00000112779	83.4004	1.12186	0.325938	3.44194	0.000577551	0.0132651	BX897689.1	leucine-rich repeats and calponin homology (CH) domain containing 2 [Source:NCBI gene;Acc:100150488]
ENSDARG00000011605	513.729	0.227396	0.0661288	3.43868	0.000584568	0.0133996	dennd6b	DENN/MADD domain containing 6B [Source:ZFIN;Acc:ZDB-GENE-030131-9382]
ENSDARG00000104260	195.933	0.341944	0.0995327	3.43549	0.000591476	0.0135295	si:ch211-117c19.1	si:ch211-117c19.1 [Source:ZFIN;Acc:ZDB-GENE-060526-15]
ENSDARG00000027172	752.703	0.223068	0.0649255	3.43575	0.00059092	0.0135295	phactr2	phosphatase and actin regulator 2 [Source:ZFIN;Acc:ZDB-GENE-040724-11]
ENSDARG00000079071	327.769	0.277449	0.0808835	3.43022	0.000603082	0.0137229	jam2b	junctional adhesion molecule 2b [Source:ZFIN;Acc:ZDB-GENE-080229-3]
ENSDARG00000113168	256.651	0.428961	0.125093	3.42914	0.000605504	0.0137394	CR854904.1	inositol polyphosphate-5-phosphatase Kb [Source:NCBI gene;Acc:566188]
ENSDARG00000073917	244.467	0.317968	0.0927843	3.42697	0.000610367	0.013831	b3glcta	beta 3-glucosyltransferase a [Source:ZFIN;Acc:ZDB-GENE-110411-147]
ENSDARG00000114181	76.3738	1.01088	0.295092	3.42563	0.00061338	0.0138704	BX005399.7	E3 ubiquitin-protein ligase RBBP6-like [Source:NCBI gene;Acc:573060]
ENSDARG00000061773	130.996	0.401016	0.117437	3.41473	0.000638453	0.0142956	neurl1ab	neuralized E3 ubiquitin protein ligase 1Ab [Source:ZFIN;Acc:ZDB-GENE-060929-1210]
ENSDARG00000090957	27.2644	1.32096	0.38691	3.41414	0.000639838	0.0143012	CU469420.2
ENSDARG00000006514	1384.76	0.149311	0.0437711	3.41117	0.000646846	0.0144178	her6	hairy-related 6 [Source:ZFIN;Acc:ZDB-GENE-980526-144]
ENSDARG00000005823	2233.35	0.204326	0.0599409	3.4088	0.000652492	0.0144992	slc39a10	solute carrier family 39 member 10 [Source:NCBI gene;Acc:393644]
ENSDARG00000040046	890.722	0.350677	0.102958	3.40602	0.000659169	0.0146326	snai2	snail family zinc finger 2 [Source:ZFIN;Acc:ZDB-GENE-030326-6]
ENSDARG00000015575	2023.89	0.19625	0.0576584	3.40367	0.000664866	0.0147021	cyp3c1	cytochrome P450, family 3, subfamily c, polypeptide 1 [Source:ZFIN;Acc:ZDB-GENE-030131-3060]
ENSDARG00000073978	1358.63	0.224228	0.0659765	3.39861	0.000677295	0.0149163	crabp2a	cellular retinoic acid binding protein 2, a [Source:ZFIN;Acc:ZDB-GENE-020320-4]
ENSDARG00000038867	437.163	0.269016	0.0791908	3.39707	0.000681128	0.0149676	shhb	sonic hedgehog signaling molecule b [Source:NCBI gene;Acc:30444]
ENSDARG00000099154	1209.24	0.241286	0.0710541	3.39581	0.000684265	0.0150214	CABZ01032488.1	wu:fb14d09 [Source:NCBI gene;Acc:100536795]
ENSDARG00000111953	47.3022	0.535662	0.157838	3.39374	0.000689448	0.01512	AL929435.2
ENSDARG00000056627	1586.03	0.203805	0.0600723	3.39266	0.000692167	0.0151644	cxcl14	chemokine (C-X-C motif) ligand 14 [Source:ZFIN;Acc:ZDB-GENE-000619-1]
ENSDARG00000073936	1494.52	0.515061	0.151951	3.38965	0.000699811	0.0153011	BX511021.1	ferritin, middle subunit-like [Source:NCBI gene;Acc:100006428]
ENSDARG00000042396	60.1488	0.497118	0.146703	3.3886	0.000702515	0.0153398	odf3b	tripartite motif containing 35-30 [Source:ZFIN;Acc:ZDB-GENE-060503-557]
ENSDARG00000086421	459.776	0.287634	0.0849299	3.38672	0.000707335	0.0154192	si:ch211-212k18.8	si:ch211-212k18.8 [Source:ZFIN;Acc:ZDB-GENE-041111-14]
ENSDARG00000114738	76.9319	0.987257	0.291667	3.38488	0.000712098	0.0154766	BX005399.10	E3 ubiquitin-protein ligase RBBP6-like [Source:NCBI gene;Acc:100006889]
ENSDARG00000077513	344.686	0.267465	0.0790651	3.38285	0.000717376	0.0155603	ppp1r3da	protein phosphatase 1, regulatory subunit 3Da [Source:ZFIN;Acc:ZDB-GENE-080204-75]
ENSDARG00000103395	205.77	0.550543	0.162961	3.37837	0.000729169	0.0157738	si:ch73-281i18.7	si:ch73-281i18.7 [Source:ZFIN;Acc:ZDB-GENE-141219-35]
ENSDARG00000059163	17472.1	0.390405	0.11557	3.37807	0.000729971	0.0157738	rbp3	retinol binding protein 3 [Source:ZFIN;Acc:ZDB-GENE-990415-132]
ENSDARG00000105442	210.252	0.296339	0.0877502	3.37707	0.000732624	0.0157811	si:cabz01100188.1	si:cabz01100188.1 [Source:ZFIN;Acc:ZDB-GENE-160114-30]
ENSDARG00000076856	759.641	0.203271	0.0602154	3.37573	0.0007362	0.0158425	frem2a	FRAS1 related extracellular matrix 2a [Source:ZFIN;Acc:ZDB-GENE-081119-3]
ENSDARG00000093052	83.3263	0.82924	0.2458	3.37364	0.000741813	0.0159475	c6	complement component 6 [Source:ZFIN;Acc:ZDB-GENE-040426-1358]
ENSDARG00000074546	168.982	0.467808	0.138691	3.37302	0.000743472	0.0159674	si:ch211-213a13.2	si:ch211-213a13.2 [Source:ZFIN;Acc:ZDB-GENE-050208-551]
ENSDARG00000023157	205.176	0.352442	0.104521	3.37198	0.000746289	0.0160024	cbln10	cerebellin 10 [Source:ZFIN;Acc:ZDB-GENE-030131-4615]
ENSDARG00000034262	920.633	0.255296	0.0757342	3.37094	0.000749124	0.0160414	pld2	phospholipase D2 [Source:ZFIN;Acc:ZDB-GENE-060216-4]
ENSDARG00000115428	465.45	0.227257	0.0675193	3.36581	0.000763181	0.0162784	CABZ01101813.1	transmembrane protein 43-like [Source:NCBI gene;Acc:101882355]
ENSDARG00000091658	353.181	0.297154	0.088475	3.35863	0.000783309	0.0165666	sptssb	serine palmitoyltransferase, small subunit B [Source:NCBI gene;Acc:678546]
ENSDARG00000013976	2961.05	0.168873	0.0502711	3.35925	0.000781549	0.0165666	anxa13	annexin A13 [Source:ZFIN;Acc:ZDB-GENE-010406-1]
ENSDARG00000102176	373.275	0.380027	0.113196	3.35726	0.000787195	0.0166119	pla1a	phospholipase A1 member A [Source:NCBI gene;Acc:334017]
ENSDARG00000102340	3349.44	0.290019	0.0864476	3.35486	0.000794063	0.0167406	ptn	pleiotrophin [Source:ZFIN;Acc:ZDB-GENE-030624-1]
ENSDARG00000058394	913.762	0.238969	0.0712762	3.35272	0.00080022	0.0168378	tagln3b	transgelin 3b [Source:ZFIN;Acc:ZDB-GENE-030131-4199]
ENSDARG00000079049	406.681	0.295745	0.0882536	3.35109	0.00080495	0.0169047	cercam	cerebral endothelial cell adhesion molecule [Source:ZFIN;Acc:ZDB-GENE-030131-9787]
ENSDARG00000055099	969.649	0.23043	0.0687847	3.35002	0.000808052	0.0169535	fam184b	family with sequence similarity 184 member B [Source:ZFIN;Acc:ZDB-GENE-090313-380]
ENSDARG00000045071	659.453	0.218733	0.0652996	3.34968	0.000809054	0.0169582	chad	chondroadherin [Source:ZFIN;Acc:ZDB-GENE-040426-1130]
ENSDARG00000059226	155.173	0.333388	0.0995961	3.3474	0.000815745	0.017033	zbtb8a	zinc finger and BTB domain containing 8A [Source:ZFIN;Acc:ZDB-GENE-060421-5153]
ENSDARG00000011163	1280.5	0.147638	0.0441252	3.34588	0.000820216	0.017061	sema3fa	sema domain, immunoglobulin domain (Ig), short basic domain, secreted, (semaphorin) 3Fa [Source:ZFIN;Acc:ZDB-GENE-050513-1]
ENSDARG00000020455	75.1892	0.548516	0.163989	3.34483	0.000823325	0.0170767	si:ch211-171h4.3	si:ch211-171h4.3 [Source:ZFIN;Acc:ZDB-GENE-081031-85]
ENSDARG00000091637	122.69	0.357181	0.106769	3.34536	0.000821768	0.0170767	pip4k2cb	phosphatidylinositol-5-phosphate 4-kinase, type II, gamma b [Source:ZFIN;Acc:ZDB-GENE-141212-236]
ENSDARG00000073737	860.441	0.162427	0.0485645	3.34455	0.000824153	0.0170777	suds3	SDS3 homolog, SIN3A corepressor complex component [Source:ZFIN;Acc:ZDB-GENE-040801-236]
ENSDARG00000079462	364.956	0.443165	0.132574	3.34277	0.000829472	0.0171553	si:ch211-131k2.3	si:ch211-131k2.3 [Source:ZFIN;Acc:ZDB-GENE-121214-210]
ENSDARG00000036045	152.427	0.422107	0.1263	3.3421	0.000831481	0.0171805	penkb	proenkephalin b [Source:ZFIN;Acc:ZDB-GENE-030729-3]
ENSDARG00000116811	187.87	0.317559	0.0951362	3.33794	0.000844017	0.0173737	CT573494.4	Ras association domain family member 10b [Source:NCBI gene;Acc:335170]
ENSDARG00000010075	102.78	0.490674	0.14719	3.33361	0.000857253	0.017577	CR792422.1
ENSDARG00000058371	77620.7	0.218254	0.0654749	3.3334	0.000857926	0.017577	krt5	keratin 5 [Source:ZFIN;Acc:ZDB-GENE-991110-23]
ENSDARG00000078399	542.854	0.256614	0.0770897	3.32877	0.000872311	0.0178048	acsl2	acyl-CoA synthetase long chain family member 2 [Source:ZFIN;Acc:ZDB-GENE-130530-851]
ENSDARG00000020708	5752.24	0.172096	0.0517207	3.3274	0.000876603	0.0178757	mdkb	midkine b [Source:ZFIN;Acc:ZDB-GENE-010131-6]
ENSDARG00000093774	2062.88	0.23995	0.072153	3.32557	0.000882395	0.0179602	rbp2b	retinol binding protein 2b, cellular [Source:ZFIN;Acc:ZDB-GENE-040715-7]
ENSDARG00000039964	106.727	0.59617	0.179444	3.32231	0.000892739	0.0181199	fgfbp2a	fibroblast growth factor binding protein 2a [Source:ZFIN;Acc:ZDB-GENE-030131-8319]
ENSDARG00000039335	3714.61	0.175309	0.0528403	3.31772	0.00090755	0.0184034	st6gal2a	ST6 beta-galactosamide alpha-2,6-sialyltranferase 2a [Source:NCBI gene;Acc:403116]
ENSDARG00000007786	1840.06	0.218117	0.0657927	3.31521	0.000915729	0.0185176	tmx2b	thioredoxin-related transmembrane protein 2b [Source:NCBI gene;Acc:415203]
ENSDARG00000053959	143.656	0.349709	0.105545	3.31335	0.000921839	0.0186066	cdc42ep2	CDC42 effector protein (Rho GTPase binding) 2 [Source:ZFIN;Acc:ZDB-GENE-050320-104]
ENSDARG00000092362	1370.39	0.32501	0.0981718	3.31062	0.00093088	0.0187371	hsp70.2	heat shock cognate 70-kd protein, tandem duplicate 2 [Source:ZFIN;Acc:ZDB-GENE-110405-1]
ENSDARG00000112859	187.372	0.316266	0.0955249	3.31082	0.000930227	0.0187371	RASSF10	Ras association domain family member 10b [Source:NCBI gene;Acc:335170]
ENSDARG00000103260	114.465	0.98614	0.298014	3.30904	0.000936152	0.0188258	si:ch211-57b15.1	si:ch211-57b15.1 [Source:ZFIN;Acc:ZDB-GENE-141210-17]
ENSDARG00000092920	453.63	0.395046	0.119404	3.3085	0.000937986	0.0188453	si:ch211-106h4.12	si:ch211-106h4.12 [Source:ZFIN;Acc:ZDB-GENE-070705-12]
ENSDARG00000100825	5457.98	0.192567	0.05825	3.30586	0.000946847	0.0189709	calm3a	calmodulin 3a (phosphorylase kinase, delta) [Source:ZFIN;Acc:ZDB-GENE-030131-5590]
ENSDARG00000052039	1799.26	0.40926	0.123853	3.30439	0.000951835	0.0190533	caspb	caspase b [Source:ZFIN;Acc:ZDB-GENE-020812-1]
ENSDARG00000044862	70.2523	0.58426	0.176886	3.30303	0.000956446	0.0190755	opn1lw1	opsin 1 (cone pigments), long-wave-sensitive, 1 [Source:NCBI gene;Acc:30413]
ENSDARG00000042296	634.992	0.17092	0.0517401	3.30343	0.000955112	0.0190755	dlx5a	distal-less homeobox 5a [Source:NCBI gene;Acc:30569]
ENSDARG00000037998	4441.46	0.174579	0.0528607	3.30261	0.000957884	0.0190867	flot1b	flotillin 1b [Source:ZFIN;Acc:ZDB-GENE-020430-2]
ENSDARG00000116265	1613.09	0.193311	0.0585747	3.30025	0.000965988	0.0192307	BX649301.2	transcription activation suppressor b [Source:NCBI gene;Acc:566775]
ENSDARG00000076900	496.499	0.214741	0.0650921	3.29903	0.000970181	0.0192789	prozb	protein Z, vitamin K-dependent plasma glycoprotein b [Source:ZFIN;Acc:ZDB-GENE-120816-1]
ENSDARG00000057004	288.009	0.347473	0.105501	3.29356	0.000989263	0.0196066	si:ch211-287a12.9	si:ch211-287a12.9 [Source:ZFIN;Acc:ZDB-GENE-130530-668]
ENSDARG00000042090	37.0023	0.923219	0.28038	3.29274	0.000992147	0.0196103	si:ch73-55i23.1	si:ch73-55i23.1 [Source:NCBI gene;Acc:100148818]
ENSDARG00000058226	737.403	0.193782	0.0588714	3.29162	0.000996135	0.0196692	ak3	adenylate kinase 3 [Source:ZFIN;Acc:ZDB-GENE-040426-2142]
ENSDARG00000101637	4993.11	0.137654	0.0418399	3.29003	0.00100178	0.0197449	ccnd1	cyclin D1 [Source:NCBI gene;Acc:30222]
ENSDARG00000040668	51.3162	0.557845	0.169663	3.28796	0.00100916	0.0198034	lrrc51	leucine rich repeat containing 51 [Source:ZFIN;Acc:ZDB-GENE-060929-962]
ENSDARG00000090369	6769.35	0.449844	0.136817	3.28792	0.00100929	0.0198034	zgc:86896	zgc:86896 [Source:ZFIN;Acc:ZDB-GENE-040625-80]
ENSDARG00000023759	1493.56	0.263652	0.0801792	3.28829	0.00100798	0.0198034	zgc:73226	zgc:73226 [Source:NCBI gene;Acc:402792]
ENSDARG00000071076	571.019	0.314602	0.0957545	3.2855	0.00101801	0.0199564	ldhbb	lactate dehydrogenase Bb [Source:NCBI gene;Acc:436747]
ENSDARG00000059423	1663.81	0.335401	0.102181	3.28243	0.00102917	0.0201029	prune2	prune homolog 2 with BCH domain [Source:ZFIN;Acc:ZDB-GENE-050309-222]
ENSDARG00000014532	512.007	0.223949	0.0682954	3.27912	0.00104132	0.0203039	aida	axin interactor, dorsalization associated [Source:NCBI gene;Acc:393763]
ENSDARG00000028862	500.934	0.294855	0.0899736	3.27713	0.00104867	0.020429	rdh20	retinol dehydrogenase 20 [Source:ZFIN;Acc:ZDB-GENE-131127-122]
ENSDARG00000100753	4654.07	0.176729	0.0539479	3.27593	0.00105315	0.0204924	CABZ01076275.1	scavenger receptor class B, member 2b [Source:NCBI gene;Acc:564077]
ENSDARG00000078847	144.417	0.352926	0.107918	3.27032	0.00107424	0.0207476	si:dkey-238o13.4	si:dkey-238o13.4 [Source:ZFIN;Acc:ZDB-GENE-070705-403]
ENSDARG00000100971	807.046	0.309399	0.0946103	3.27024	0.00107455	0.0207476	fxyd6	FXYD domain containing ion transport regulator 6 [Source:ZFIN;Acc:ZDB-GENE-030131-5919]
ENSDARG00000109830	557.881	0.325017	0.0995043	3.26636	0.00108939	0.0209415	SFMBT1	Scm like with four mbt domains 1 [Source:NCBI gene;Acc:100001629]
ENSDARG00000104576	333.364	0.348408	0.106746	3.26389	0.00109893	0.0210328		si:ch211-152c8.5 [Source:ZFIN;Acc:ZDB-GENE-030131-5764]
ENSDARG00000001880	581.446	0.227583	0.0697084	3.26479	0.00109545	0.0210328	stx3a	syntaxin 3A [Source:ZFIN;Acc:ZDB-GENE-040426-1489]
ENSDARG00000031783	339.069	0.290063	0.0889072	3.26253	0.00110421	0.0210962	adcy8	adenylate cyclase 8 (brain) [Source:ZFIN;Acc:ZDB-GENE-070912-197]
ENSDARG00000027740	2748.86	0.144904	0.0444385	3.26078	0.00111107	0.02119	adcyap1b	adenylate cyclase activating polypeptide 1b [Source:ZFIN;Acc:ZDB-GENE-041010-89]
ENSDARG00000102234	377.245	0.327983	0.100596	3.26039	0.00111259	0.0212004	si:ch211-71n6.4	si:ch211-71n6.4 [Source:ZFIN;Acc:ZDB-GENE-091204-213]
ENSDARG00000035360	4158.19	0.179333	0.0550333	3.25863	0.00111951	0.0212952	mink1	misshapen-like kinase 1 [Source:ZFIN;Acc:ZDB-GENE-060526-45]
ENSDARG00000039099	861.512	0.65607	0.201722	3.25234	0.00114457	0.0216961	aep1	aerolysin-like protein [Source:NCBI gene;Acc:503710]
ENSDARG00000030094	129.722	0.410296	0.126236	3.25023	0.0011531	0.021782	malb	mal, T cell differentiation protein b [Source:ZFIN;Acc:ZDB-GENE-050417-175]
ENSDARG00000101188	609.404	0.185601	0.0572586	3.24145	0.00118925	0.0224066	CABZ01048053.1	rab11 family-interacting protein 5-like [Source:NCBI gene;Acc:570939]
ENSDARG00000002609	1343.68	0.185669	0.0573493	3.2375	0.0012058	0.0226792	rnf145a	ring finger protein 145a [Source:ZFIN;Acc:ZDB-GENE-111012-3]
ENSDARG00000074563	258.994	0.254353	0.0786421	3.2343	0.0012194	0.0228782	gpr37a	G protein-coupled receptor 37a [Source:ZFIN;Acc:ZDB-GENE-131120-175]
ENSDARG00000068262	623.146	0.393608	0.121825	3.23092	0.0012339	0.0231081	vamp5	vesicle-associated membrane protein 5 [Source:ZFIN;Acc:ZDB-GENE-030131-4209]
ENSDARG00000057671	3079.56	0.15962	0.0494102	3.2305	0.00123573	0.0231225	epas1b	endothelial PAS domain protein 1b [Source:ZFIN;Acc:ZDB-GENE-060607-11]
ENSDARG00000090943	606.174	0.280283	0.0867899	3.22944	0.00124033	0.0231887	CABZ01033205.1	uncharacterized LOC100002960 [Source:NCBI gene;Acc:100002960]
ENSDARG00000010420	510.106	0.485081	0.150423	3.22478	0.00126069	0.0234086	ndrg1b	N-myc downstream regulated 1b [Source:ZFIN;Acc:ZDB-GENE-040426-1648]
ENSDARG00000019063	567.141	0.191941	0.0595804	3.22154	0.00127503	0.0236145	fat1b	FAT atypical cadherin 1b [Source:ZFIN;Acc:ZDB-GENE-130530-563]
ENSDARG00000007098	13570.5	0.160183	0.0497283	3.22117	0.00127666	0.0236248	itm2ba	integral membrane protein 2Ba [Source:ZFIN;Acc:ZDB-GENE-030131-2352]
ENSDARG00000035533	80.457	0.415413	0.129027	3.21958	0.00128377	0.023716	tacr1a	tachykinin receptor 1a [Source:ZFIN;Acc:ZDB-GENE-060526-185]
ENSDARG00000055705	1054.27	0.626704	0.194678	3.21918	0.00128557	0.0237292	f5	coagulation factor V [Source:ZFIN;Acc:ZDB-GENE-030131-5531]
ENSDARG00000070681	487.637	0.271105	0.0842245	3.21884	0.00128711	0.0237375	c1qtnf12	C1q and TNF related 12 [Source:NCBI gene;Acc:790933]
ENSDARG00000109466	70.802	0.508109	0.157959	3.21672	0.00129665	0.0238731	si:dkeyp-77c4.5	si:dkeyp-77c4.5 [Source:ZFIN;Acc:ZDB-GENE-131119-35]
ENSDARG00000015349	2442.42	0.16102	0.0501045	3.21368	0.00131046	0.0240005	mfge8a	milk fat globule-EGF factor 8 protein a [Source:ZFIN;Acc:ZDB-GENE-050327-9]
ENSDARG00000013082	464.378	0.262521	0.0817396	3.21168	0.00131963	0.0241128	uap1l1	UDP-N-acetylglucosamine pyrophosphorylase 1, like 1 [Source:NCBI gene;Acc:393264]
ENSDARG00000102858	105.71	0.372844	0.116148	3.21009	0.00132696	0.0242264	sc:d189	sc:d189 [Source:ZFIN;Acc:ZDB-GENE-080303-11]
ENSDARG00000088717	1071.34	0.483944	0.151023	3.20444	0.00135326	0.024583	ecrg4b	ECRG4 augurin precursor b [Source:NCBI gene;Acc:793804]
ENSDARG00000078520	787.261	0.182579	0.0570037	3.20293	0.00136039	0.0246921	ikbip	IKBKB interacting protein [Source:ZFIN;Acc:ZDB-GENE-131122-26]
ENSDARG00000111552	29.8276	1.0845	0.338713	3.20183	0.00136556	0.0247653	FO904980.1
ENSDARG00000079740	185.815	0.345481	0.107961	3.20006	0.00137401	0.0248669	efna2b	ephrin-A2b [Source:ZFIN;Acc:ZDB-GENE-141120-2]
ENSDARG00000098537	586.478	0.27684	0.0865935	3.19701	0.0013886	0.0250788	spata22	spermatogenesis associated 22 [Source:ZFIN;Acc:ZDB-GENE-170421-1]
ENSDARG00000092849	298.043	0.247483	0.0774287	3.19627	0.00139218	0.0251227	si:ch73-92e7.4	si:ch73-92e7.4 [Source:ZFIN;Acc:ZDB-GENE-081031-48]
ENSDARG00000115764	144.206	0.514168	0.160915	3.19527	0.001397	0.0251597	BX119977.1	MAP-kinase activating death domain [Source:NCBI gene;Acc:100150917]
ENSDARG00000030839	235.833	0.263377	0.0824371	3.19489	0.00139885	0.0251597	tescb	tescalcin b [Source:ZFIN;Acc:ZDB-GENE-040426-1903]
ENSDARG00000003835	5168.41	0.235437	0.0736778	3.1955	0.00139589	0.0251597	stom	stomatin [Source:ZFIN;Acc:ZDB-GENE-980526-486]
ENSDARG00000018643	542.679	0.202566	0.0634345	3.19331	0.00140653	0.0252664	igf2a	insulin-like growth factor 2a [Source:ZFIN;Acc:ZDB-GENE-991111-3]
ENSDARG00000104129	179.585	0.39657	0.124209	3.19276	0.00140918	0.0252748	si:dkey-23n7.10	si:dkey-23n7.10 [Source:ZFIN;Acc:ZDB-GENE-141222-64]
ENSDARG00000096257	29372.9	0.301987	0.0945941	3.19245	0.0014107	0.0252748	si:ch73-367p23.2	si:ch73-367p23.2 [Source:ZFIN;Acc:ZDB-GENE-120215-61]
ENSDARG00000003576	426.285	0.25974	0.0813623	3.19238	0.00141105	0.0252748	klhl32	kelch-like family member 32 [Source:ZFIN;Acc:ZDB-GENE-070209-47]
ENSDARG00000114682	472.972	0.56461	0.17722	3.18594	0.00144286	0.0256759	AL928723.2	kelch repeat and BTB domain containing 11 [Source:NCBI gene;Acc:557467]
ENSDARG00000061226	2433.75	0.126465	0.0397319	3.18294	0.00145786	0.0258794	timp2a	TIMP metallopeptidase inhibitor 2a [Source:ZFIN;Acc:ZDB-GENE-030612-1]
ENSDARG00000034808	837.332	0.253087	0.0796115	3.17903	0.0014777	0.0261888	kcnip1b	Kv channel interacting protein 1 b [Source:ZFIN;Acc:ZDB-GENE-041212-57]
ENSDARG00000091947	249.268	0.444248	0.139833	3.177	0.00148809	0.0263516	znf106b	zinc finger protein 106b [Source:ZFIN;Acc:ZDB-GENE-091118-24]
ENSDARG00000095615	563.256	0.321421	0.10119	3.17642	0.00149105	0.0263826	si:dkeyp-86h10.3	si:dkeyp-86h10.3 [Source:ZFIN;Acc:ZDB-GENE-100922-65]
ENSDARG00000100946	350.471	0.317931	0.100162	3.17416	0.00150273	0.0265221	si:ch211-212k18.9	si:ch211-212k18.9 [Source:ZFIN;Acc:ZDB-GENE-160727-12]
ENSDARG00000061794	2585.8	0.2381	0.0750171	3.17395	0.0015038	0.0265221	jam3b	junctional adhesion molecule 3b [Source:ZFIN;Acc:ZDB-GENE-030131-441]
ENSDARG00000051875	6671.34	0.178085	0.0561046	3.17417	0.00150266	0.0265221	islr2	immunoglobulin superfamily containing leucine-rich repeat 2 [Source:ZFIN;Acc:ZDB-GENE-050320-95]
ENSDARG00000020301	2051.04	0.151885	0.0478524	3.17404	0.00150335	0.0265221	os9	OS9 endoplasmic reticulum lectin [Source:ZFIN;Acc:ZDB-GENE-060929-32]
ENSDARG00000037256	146.017	0.343934	0.108474	3.17066	0.00152093	0.0267809	si:ch211-145b13.5	si:ch211-145b13.5 [Source:ZFIN;Acc:ZDB-GENE-090313-35]
ENSDARG00000092608	508.403	0.319399	0.10078	3.16927	0.00152822	0.0268875	si:dkey-262g12.12	si:dkey-262g12.12 [Source:ZFIN;Acc:ZDB-GENE-161017-24]
ENSDARG00000101775	38.5296	0.613579	0.193802	3.166	0.0015455	0.0271696	zgc:172014	zgc:172014 [Source:ZFIN;Acc:ZDB-GENE-080215-22]
ENSDARG00000044280	442.735	0.593542	0.187527	3.16511	0.00155026	0.0272313	opn1mw2	opsin 1 (cone pigments), medium-wave-sensitive, 2 [Source:NCBI gene;Acc:360151]
ENSDARG00000015822	1758.11	0.225416	0.0712275	3.16473	0.00155225	0.0272443	sesn3	sestrin 3 [Source:ZFIN;Acc:ZDB-GENE-040426-2924]
ENSDARG00000092285	46.2265	0.732669	0.231701	3.16214	0.00156616	0.0274444	cenpv	centromere protein V [Source:ZFIN;Acc:ZDB-GENE-060526-76]
ENSDARG00000060977	2520.73	0.238999	0.0755984	3.16143	0.00156998	0.0274663	zgc:153018	zgc:153018 [Source:ZFIN;Acc:ZDB-GENE-060929-752]
ENSDARG00000105255	1711.98	0.237994	0.0752861	3.1612	0.00157119	0.0274663	zbtb4	zinc finger and BTB domain containing 4 [Source:ZFIN;Acc:ZDB-GENE-100318-5]
ENSDARG00000039213	675.132	0.229207	0.072549	3.15934	0.00158126	0.0275813	prpf38a	pre-mRNA processing factor 38A [Source:NCBI gene;Acc:445089]
ENSDARG00000057855	914.268	0.196925	0.0623322	3.15928	0.00158157	0.0275813	mrps31	mitochondrial ribosomal protein S31 [Source:ZFIN;Acc:ZDB-GENE-030131-3715]
ENSDARG00000099885	280.026	0.476866	0.151068	3.15664	0.00159596	0.0277587	trim105	tripartite motif containing 105 [Source:ZFIN;Acc:ZDB-GENE-060810-140]
ENSDARG00000024829	11520.3	0.170172	0.0539118	3.15648	0.00159684	0.0277587	tnn	tenascin N [Source:ZFIN;Acc:ZDB-GENE-990415-262]
ENSDARG00000035146	425.26	0.203833	0.0645986	3.15538	0.00160291	0.0278199	polr2j	polymerase (RNA) II (DNA directed) polypeptide J [Source:ZFIN;Acc:ZDB-GENE-050522-120]
ENSDARG00000026137	1219.06	0.227714	0.0723281	3.14835	0.00164194	0.0284294	sfxn5b	sideroflexin 5b [Source:ZFIN;Acc:ZDB-GENE-050706-107]
ENSDARG00000014975	74.1019	0.809064	0.257332	3.14404	0.00166631	0.0287828	irge1	immunity-related GTPase family, e1 [Source:ZFIN;Acc:ZDB-GENE-051209-1]
ENSDARG00000110515	76.4291	0.553595	0.176228	3.14136	0.00168163	0.0289785	BX323454.1	zona pellucida-like domain containing 1a [Source:NCBI gene;Acc:560177]
ENSDARG00000007818	2985	0.231056	0.073578	3.14028	0.00168785	0.0290627	palm1b	paralemmin 1b [Source:ZFIN;Acc:ZDB-GENE-040426-1147]
ENSDARG00000010186	751.217	0.285	0.0909828	3.13247	0.00173345	0.0296838	myo3a	myosin IIIA [Source:ZFIN;Acc:ZDB-GENE-041026-4]
ENSDARG00000021151	756.945	0.188704	0.0602373	3.13267	0.00173222	0.0296838	ptpreb	protein tyrosine phosphatase receptor type Eb [Source:ZFIN;Acc:ZDB-GENE-060503-263]
ENSDARG00000104716	396.09	0.241305	0.0770915	3.13012	0.00174736	0.0298985	zgc:91849	zgc:91849 [Source:ZFIN;Acc:ZDB-GENE-040718-438]
ENSDARG00000038587	165.092	0.359183	0.114871	3.12685	0.0017669	0.0301855	CU929150.1	uncharacterized LOC100004199 [Source:NCBI gene;Acc:100004199]
ENSDARG00000088411	508.205	0.440365	0.14085	3.12648	0.00176912	0.0301997	notum2	Danio rerio notum pectinacetylesterase 2 (notum2), mRNA. [Source:RefSeq mRNA;Acc:NM_001353872]
ENSDARG00000013843	872.524	0.202986	0.0649346	3.12601	0.00177197	0.0302246	sept5a	septin 5a [Source:ZFIN;Acc:ZDB-GENE-030131-7868]
ENSDARG00000068208	672.722	0.154509	0.0494351	3.1255	0.00177505	0.0302537	def8	differentially expressed in FDCP 8 homolog [Source:ZFIN;Acc:ZDB-GENE-041114-96]
ENSDARG00000113363	505.75	0.318419	0.102018	3.1212	0.00180117	0.0306749	CU571384.1
ENSDARG00000087681	212.475	0.308275	0.0987927	3.12042	0.00180592	0.0307076	si:dkey-1c11.1	si:dkey-1c11.1 [Source:ZFIN;Acc:ZDB-GENE-081104-352]
ENSDARG00000060695	2222.93	0.167025	0.0536551	3.11294	0.00185233	0.0313502	znf346	zinc finger protein 346 [Source:NCBI gene;Acc:560756]
ENSDARG00000035322	1391.13	0.155394	0.0499346	3.11195	0.00185858	0.0314316	myh7bb	myosin, heavy chain 7B, cardiac muscle, beta b [Source:ZFIN;Acc:ZDB-GENE-090311-5]
ENSDARG00000012777	3803.32	0.19538	0.0628331	3.10951	0.00187395	0.0316668	nucks1b	nuclear casein kinase and cyclin-dependent kinase substrate 1b [Source:ZFIN;Acc:ZDB-GENE-030131-4544]
ENSDARG00000099609	307.07	0.23705	0.0762781	3.10771	0.00188545	0.0318366	tpbga	trophoblast glycoprotein a [Source:ZFIN;Acc:ZDB-GENE-030827-4]
ENSDARG00000096756	36.9877	0.622941	0.200933	3.10025	0.00193359	0.0325042	si:ch211-196c10.13	si:ch211-196c10.13 [Source:ZFIN;Acc:ZDB-GENE-130603-71]
ENSDARG00000029250	302.368	0.241455	0.0778691	3.10078	0.00193011	0.0325042	poli	polymerase (DNA directed) iota [Source:ZFIN;Acc:ZDB-GENE-050417-376]
ENSDARG00000019874	160.25	0.343806	0.110949	3.09877	0.00194329	0.0325583	hsph1	heat shock 105/110 protein 1 [Source:ZFIN;Acc:ZDB-GENE-120410-4]
ENSDARG00000031248	108.948	0.324763	0.10481	3.09859	0.00194446	0.0325583	enkur	enkurin, TRPC channel interacting protein [Source:ZFIN;Acc:ZDB-GENE-070718-1]
ENSDARG00000043182	872.979	0.265887	0.0857909	3.09924	0.00194015	0.0325583	hhla2a.1	HERV-H LTR-associating 2a, tandem duplicate 1 [Source:ZFIN;Acc:ZDB-GENE-050327-45]
ENSDARG00000010785	6887.15	0.216332	0.0698169	3.09856	0.00194462	0.0325583	thbs1b	thrombospondin 1b [Source:ZFIN;Acc:ZDB-GENE-020708-1]
ENSDARG00000092073	125.732	0.508751	0.164599	3.09085	0.00199581	0.0332662	znf1165	zinc finger protein 1165 [Source:ZFIN;Acc:ZDB-GENE-050208-641]
ENSDARG00000002215	607.546	0.18904	0.06116	3.09091	0.00199545	0.0332662	rtca	RNA 3'-terminal phosphate cyclase [Source:ZFIN;Acc:ZDB-GENE-030131-9687]
ENSDARG00000052037	128.109	0.459834	0.148852	3.08921	0.00200689	0.0333956	trim35-1	tripartite motif containing 35-1 [Source:ZFIN;Acc:ZDB-GENE-050522-17]
ENSDARG00000004262	185.644	0.347044	0.112339	3.08926	0.00200657	0.0333956	cyp46a1.2	cytochrome P450, family 46, subfamily A, polypeptide 1, tandem duplicate 2 [Source:ZFIN;Acc:ZDB-GENE-040426-1184]
ENSDARG00000031343	2445.72	0.188231	0.0609603	3.08776	0.00201672	0.0335335	rab6bb	RAB6B, member RAS oncogene family b [Source:ZFIN;Acc:ZDB-GENE-050320-28]
ENSDARG00000089441	3813.05	0.302577	0.0980471	3.08604	0.00202842	0.0337024	si:ch211-105c13.3	si:ch211-105c13.3 [Source:ZFIN;Acc:ZDB-GENE-030131-4483]
ENSDARG00000109597	251.52	0.223049	0.0723237	3.08404	0.00204212	0.0339041	si:dkey-194g4.1	si:dkey-194g4.1 [Source:ZFIN;Acc:ZDB-GENE-141215-40]
ENSDARG00000028442	86.8897	0.446981	0.145077	3.081	0.00206309	0.0341742	cplane2	ciliogenesis and planar polarity effector 2 [Source:NCBI gene;Acc:447911]
ENSDARG00000100394	1303.15	0.127768	0.0414932	3.07926	0.00207518	0.0342903	lnpep	leucyl/cystinyl aminopeptidase [Source:ZFIN;Acc:ZDB-GENE-030131-1534]
ENSDARG00000075521	219.275	0.412202	0.133933	3.07767	0.00208628	0.0344016	cpz	carboxypeptidase Z [Source:ZFIN;Acc:ZDB-GENE-090313-267]
ENSDARG00000089402	110.647	0.755151	0.245484	3.07618	0.00209672	0.0345475	si:ch73-281i18.3	si:ch73-281i18.3 [Source:ZFIN;Acc:ZDB-GENE-141212-263]
ENSDARG00000011091	233.927	0.264904	0.0861256	3.07579	0.00209947	0.0345668	drd2b	dopamine receptor D2b [Source:ZFIN;Acc:ZDB-GENE-030910-2]
ENSDARG00000094212	224.05	0.31642	0.102903	3.07494	0.00210544	0.0346389	si:dkey-179k24.1	si:dkey-179k24.1 [Source:ZFIN;Acc:ZDB-GENE-110914-97]
ENSDARG00000032802	8218.93	0.148247	0.0482464	3.0727	0.0021213	0.0348471	ktn1	kinectin 1 [Source:ZFIN;Acc:ZDB-GENE-030408-4]
ENSDARG00000032242	439.441	0.256588	0.0835222	3.07209	0.00212564	0.0348922	tnnt2c	troponin T2c, cardiac [Source:ZFIN;Acc:ZDB-GENE-030520-1]
ENSDARG00000054202	114.041	0.37724	0.122825	3.07137	0.00213082	0.0349509	hbl4	hexose-binding lectin 4 [Source:ZFIN;Acc:ZDB-GENE-070912-287]
ENSDARG00000052423	1012.9	0.176389	0.0574571	3.06992	0.00214115	0.0350675	ppp1r12c	protein phosphatase 1, regulatory subunit 12C [Source:ZFIN;Acc:ZDB-GENE-010724-11]
ENSDARG00000036577	12376.9	0.177397	0.0578085	3.0687	0.00214989	0.0351843	atp6v0cb	ATPase H+ transporting V0 subunit cb [Source:ZFIN;Acc:ZDB-GENE-030131-4127]
ENSDARG00000020541	872.151	0.157881	0.0514728	3.06727	0.0021602	0.0353265	ism1	isthmin 1 [Source:NCBI gene;Acc:497617]
ENSDARG00000105392	28.3403	0.729404	0.238031	3.06433	0.00218157	0.0355386	si:ch73-22o18.1	si:ch73-22o18.1 [Source:ZFIN;Acc:ZDB-GENE-160113-40]
ENSDARG00000014179	8433.95	0.298269	0.0973667	3.06335	0.00218872	0.0355853	pfkma	phosphofructokinase, muscle a [Source:ZFIN;Acc:ZDB-GENE-040912-135]
ENSDARG00000015252	380.283	0.23432	0.0764972	3.06311	0.00219046	0.0355853	st3gal3b	ST3 beta-galactoside alpha-2,3-sialyltransferase 3b [Source:ZFIN;Acc:ZDB-GENE-050411-13]
ENSDARG00000014806	3251.96	0.178685	0.0583351	3.06308	0.00219072	0.0355853	hacd2	3-hydroxyacyl-CoA dehydratase 2 [Source:ZFIN;Acc:ZDB-GENE-030131-6053]
ENSDARG00000059060	514.975	0.176438	0.0576671	3.0596	0.00221633	0.0359477	lgalsla	lectin, galactoside-binding-like a [Source:NCBI gene;Acc:723995]
ENSDARG00000019213	1397.96	0.14121	0.0462228	3.05498	0.00225076	0.0363708	CTBP1	zgc:136929 [Source:ZFIN;Acc:ZDB-GENE-060421-4235]
ENSDARG00000062390	618.395	0.172838	0.0565821	3.05465	0.00225324	0.0363784	cdc42ep5	CDC42 effector protein (Rho GTPase binding) 5 [Source:ZFIN;Acc:ZDB-GENE-030131-5813]
ENSDARG00000057571	7716.7	0.314164	0.102869	3.05403	0.00225787	0.0364048	pgam2	phosphoglycerate mutase 2 (muscle) [Source:ZFIN;Acc:ZDB-GENE-040116-6]
ENSDARG00000076104	904.184	0.166111	0.0544001	3.05351	0.0022618	0.0364413	sema4bb	sema domain, immunoglobulin domain (Ig), transmembrane domain (TM) and short cytoplasmic domain, (semaphorin) 4Bb [Source:ZFIN;Acc:ZDB-GENE-120503-1]
ENSDARG00000054890	4372.23	0.207186	0.067899	3.05139	0.00227788	0.0365652	rgra	retinal G protein coupled receptor a [Source:ZFIN;Acc:ZDB-GENE-040924-6]
ENSDARG00000076895	2305.97	0.157403	0.051579	3.05169	0.00227554	0.0365652	flrt3	fibronectin leucine rich transmembrane 3 [Source:ZFIN;Acc:ZDB-GENE-030131-1988]
ENSDARG00000076473	556.299	0.193326	0.0634772	3.0456	0.0023222	0.0370814	trim37	tripartite motif containing 37 [Source:ZFIN;Acc:ZDB-GENE-030131-2957]
ENSDARG00000002945	570.799	0.208929	0.06862	3.04473	0.00232891	0.0371146	bgnb	biglycan b [Source:ZFIN;Acc:ZDB-GENE-040426-21]
ENSDARG00000069978	183.739	0.318506	0.104693	3.04229	0.00234783	0.0372764	cd28l	cd28-like molecule [Source:ZFIN;Acc:ZDB-GENE-070912-309]
ENSDARG00000051962	443.876	0.247399	0.0813181	3.04237	0.00234726	0.0372764	mmp15a	matrix metallopeptidase 15a [Source:ZFIN;Acc:ZDB-GENE-070817-4]
ENSDARG00000086204	94.2612	0.456375	0.150081	3.04085	0.0023591	0.037428	gsg1l2a	gsg1-like 2a [Source:ZFIN;Acc:ZDB-GENE-130614-2]
ENSDARG00000026519	574.85	0.234759	0.0772078	3.04061	0.00236098	0.0374305	ralgps2	Ral GEF with PH domain and SH3 binding motif 2 [Source:ZFIN;Acc:ZDB-GENE-040426-1212]
ENSDARG00000044803	660.228	0.173624	0.05715	3.03804	0.00238122	0.0376576	dhrs3b	dehydrogenase/reductase (SDR family) member 3b [Source:ZFIN;Acc:ZDB-GENE-041010-172]
ENSDARG00000099339	1622.77	0.141005	0.0464149	3.03792	0.00238221	0.0376576	pacsin3	protein kinase C and casein kinase substrate in neurons 3 [Source:ZFIN;Acc:ZDB-GENE-040426-984]
ENSDARG00000079062	218.685	0.403533	0.13305	3.03295	0.00242174	0.0381166	samd1b	sterile alpha motif domain containing 1b [Source:ZFIN;Acc:ZDB-GENE-090313-2]
ENSDARG00000101924	790.04	0.235301	0.0776247	3.03126	0.00243535	0.0383031	si:dkey-65b13.13	si:dkey-65b13.13 [Source:ZFIN;Acc:ZDB-GENE-141216-308]
ENSDARG00000075249	1153.9	0.140229	0.046286	3.02962	0.00244858	0.0384004	fam171a2a	family with sequence similarity 171 member A2a [Source:ZFIN;Acc:ZDB-GENE-110606-5]
ENSDARG00000070794	109.966	0.390983	0.129114	3.02819	0.00246022	0.0384945	greb1	growth regulating estrogen receptor binding 1 [Source:ZFIN;Acc:ZDB-GENE-070112-332]
ENSDARG00000003961	409.213	0.215246	0.0710926	3.02769	0.00246431	0.0384945	parp3	poly (ADP-ribose) polymerase family, member 3 [Source:ZFIN;Acc:ZDB-GENE-030131-7435]
ENSDARG00000032859	268.647	0.245487	0.0811649	3.02455	0.00249005	0.0388511	lratd2	LRAT domain containing 2 [Source:ZFIN;Acc:ZDB-GENE-060929-1130]
ENSDARG00000093323	264.691	0.592247	0.196126	3.01973	0.00253001	0.0392538	si:ch211-114l13.1	si:ch211-114l13.1 [Source:ZFIN;Acc:ZDB-GENE-070424-109]
ENSDARG00000042559	891.245	0.262546	0.0869513	3.01946	0.0025323	0.0392614	tnni1c	troponin I, skeletal, slow c [Source:ZFIN;Acc:ZDB-GENE-060825-192]
ENSDARG00000041073	17.9064	1.21649	0.403146	3.01748	0.00254885	0.039462	si:dkey-12e7.4	si:dkey-12e7.4 [Source:ZFIN;Acc:ZDB-GENE-050419-83]
ENSDARG00000101542	105.849	0.363619	0.120538	3.01663	0.00255604	0.0394748	si:dkeyp-53d3.5	si:dkeyp-53d3.5 [Source:ZFIN;Acc:ZDB-GENE-050208-485]
ENSDARG00000096986	260.837	0.324216	0.107663	3.01141	0.00260034	0.039947	si:dkey-14d8.22	si:dkey-14d8.22 [Source:ZFIN;Acc:ZDB-GENE-041210-148]
ENSDARG00000070507	438.244	0.177804	0.0590394	3.01162	0.00259855	0.039947	trpc4a	transient receptor potential cation channel, subfamily C, member 4a [Source:ZFIN;Acc:ZDB-GENE-131217-1]
ENSDARG00000040291	2684.66	0.153779	0.0510709	3.01109	0.00260311	0.0399496	cadm4	cell adhesion molecule 4 [Source:ZFIN;Acc:ZDB-GENE-041114-138]
ENSDARG00000055752	430.142	0.238723	0.0793253	3.00942	0.00261749	0.0401256	npas4a	neuronal PAS domain protein 4a [Source:NCBI gene;Acc:724016]
ENSDARG00000078550	223.379	0.390446	0.129778	3.00858	0.00262473	0.0402084	zgc:194839	zgc:194839 [Source:ZFIN;Acc:ZDB-GENE-081022-153]
ENSDARG00000068221	55.932	0.653581	0.217283	3.00797	0.00263	0.0402608	zmp:0000000729	zmp:0000000729 [Source:ZFIN;Acc:ZDB-GENE-130530-732]
ENSDARG00000094881	45.2656	0.543711	0.180988	3.00412	0.00266349	0.0405953	si:ch211-197h24.8	si:ch211-197h24.8 [Source:ZFIN;Acc:ZDB-GENE-100922-207]
ENSDARG00000043697	2095.98	0.246951	0.0822083	3.00396	0.00266489	0.0405953	nefmb	neurofilament, medium polypeptide b [Source:ZFIN;Acc:ZDB-GENE-070103-4]
ENSDARG00000061061	572.679	0.196857	0.0655448	3.00339	0.00266989	0.0405966	dpagt1	dolichyl-phosphate (UDP-N-acetylglucosamine) N-acetylglucosaminephosphotransferase 1 (GlcNAc-1-P transferase) [Source:ZFIN;Acc:ZDB-GENE-060526-18]
ENSDARG00000019492	1270.34	0.35312	0.117596	3.00282	0.00267494	0.0406153	shbg	sex hormone-binding globulin [Source:ZFIN;Acc:ZDB-GENE-030131-1324]
ENSDARG00000091009	153.503	0.278393	0.0927128	3.00275	0.00267552	0.0406153	si:ch211-28p3.4	si:ch211-28p3.4 [Source:ZFIN;Acc:ZDB-GENE-130603-54]
ENSDARG00000069715	36.7043	0.712121	0.237538	2.99793	0.00271822	0.0412062	foxi2	forkhead box I2 [Source:ZFIN;Acc:ZDB-GENE-031126-2]
ENSDARG00000062192	828.983	0.153559	0.0512212	2.99796	0.00271793	0.0412062	tbc1d8b	TBC1 domain family member 8B [Source:NCBI gene;Acc:566657]
ENSDARG00000060298	349.948	0.33035	0.110286	2.99538	0.00274101	0.0414626	nin	ninein (GSK3B interacting protein) [Source:ZFIN;Acc:ZDB-GENE-070725-1]
ENSDARG00000011257	196.35	0.299502	0.0999994	2.99504	0.00274411	0.0414626	enpp2	ectonucleotide pyrophosphatase/phosphodiesterase 2 [Source:ZFIN;Acc:ZDB-GENE-040426-1156]
ENSDARG00000102096	338.011	0.184594	0.0616346	2.99498	0.00274464	0.0414626	adra2b	adrenoceptor alpha 2B [Source:NCBI gene;Acc:266751]
ENSDARG00000073931	484.398	0.170328	0.0568684	2.99513	0.00274331	0.0414626	otulina	OTU deubiquitinase with linear linkage specificity a [Source:ZFIN;Acc:ZDB-GENE-040426-2157]
ENSDARG00000071904	90.5956	0.525935	0.175655	2.99414	0.00275223	0.0415195	pcdh2ab1	protocadherin 2 alpha b 1 [Source:ZFIN;Acc:ZDB-GENE-041118-1]
ENSDARG00000005095	791.34	0.224546	0.0750085	2.99361	0.002757	0.0415628	glcea	glucuronic acid epimerase a [Source:ZFIN;Acc:ZDB-GENE-040630-9]
ENSDARG00000021948	4319.78	0.192292	0.0642407	2.99331	0.00275969	0.0415747	tnc	tenascin C [Source:ZFIN;Acc:ZDB-GENE-980526-104]
ENSDARG00000011615	4120.01	0.225955	0.0756114	2.98837	0.00280467	0.0421068	mybpc3	myosin binding protein C, cardiac [Source:ZFIN;Acc:ZDB-GENE-070112-2362]
ENSDARG00000095510	197.165	0.266636	0.0892336	2.98807	0.00280744	0.0421193	si:ch211-10d23.5	si:ch211-10d23.5 [Source:ZFIN;Acc:ZDB-GENE-090313-10]
ENSDARG00000006008	4956.1	0.27566	0.0922619	2.98779	0.00281	0.0421288	dct	dopachrome tautomerase [Source:ZFIN;Acc:ZDB-GENE-000508-1]
ENSDARG00000111876	215.02	0.230879	0.0773139	2.98626	0.00282413	0.0422612	CABZ01048392.1	CWF19-like protein 2 [Source:NCBI gene;Acc:110438503]
ENSDARG00000102687	342.649	0.347179	0.11632	2.98469	0.00283863	0.0424413	CABZ01085139.1
ENSDARG00000012504	632.409	0.224021	0.0750685	2.98422	0.00284301	0.0424484	rlbp1a	retinaldehyde binding protein 1a [Source:ZFIN;Acc:ZDB-GENE-040426-1662]
ENSDARG00000088315	1083.96	0.176302	0.0590855	2.98384	0.00284655	0.0424723	si:ch211-103f14.3	si:ch211-103f14.3 [Source:ZFIN;Acc:ZDB-GENE-110411-160]
ENSDARG00000042620	4560.69	0.247997	0.0831257	2.9834	0.0028507	0.042505	gstr	glutathione S-transferase rho [Source:ZFIN;Acc:ZDB-GENE-090507-1]
ENSDARG00000088116	545.333	0.23427	0.0785772	2.9814	0.0028693	0.0426076	gstm.3	glutathione S-transferase mu tandem duplicate 3 [Source:ZFIN;Acc:ZDB-GENE-050309-24]
ENSDARG00000100995	64.1668	1.10396	0.370536	2.97937	0.00288846	0.0428338	si:dkey-16b10.1	si:dkey-16b10.1 [Source:ZFIN;Acc:ZDB-GENE-120703-53]
ENSDARG00000103747	5125.72	0.32575	0.109328	2.97957	0.00288655	0.0428338	cav1	caveolin 1 [Source:ZFIN;Acc:ZDB-GENE-030131-2415]
ENSDARG00000094760	730.966	0.344148	0.115519	2.97915	0.00289047	0.0428344	si:dkey-125i10.3	si:dkey-125i10.3 [Source:ZFIN;Acc:ZDB-GENE-060526-198]
ENSDARG00000099517	14013.9	0.298898	0.100366	2.97809	0.00290055	0.042851	adss1	adenylosuccinate synthase 1 [Source:NCBI gene;Acc:407989]
ENSDARG00000103935	451.983	0.2711	0.0910266	2.97825	0.002899	0.042851	rab27a	RAB27A, member RAS oncogene family [Source:ZFIN;Acc:ZDB-GENE-050913-46]
ENSDARG00000109861	7048.86	0.191701	0.0643796	2.97767	0.00290448	0.0428672	crygm2d17	crystallin, gamma M2d17 [Source:ZFIN;Acc:ZDB-GENE-070720-9]
ENSDARG00000021154	454.51	0.394895	0.132652	2.97693	0.00291154	0.0429422	zgc:92040	zgc:92040 [Source:ZFIN;Acc:ZDB-GENE-040718-87]
ENSDARG00000036678	313.862	0.231731	0.0778584	2.97631	0.00291738	0.0429993	trmt10a	tRNA methyltransferase 10A [Source:ZFIN;Acc:ZDB-GENE-130530-594]
ENSDARG00000032238	145.786	0.315147	0.106046	2.97181	0.00296054	0.0435325	dnm3a	dynamin 3a [Source:ZFIN;Acc:ZDB-GENE-040724-76]
ENSDARG00000056347	673.444	0.219205	0.073764	2.9717	0.00296155	0.0435325	rab3aa	RAB3A, member RAS oncogene family, a [Source:ZFIN;Acc:ZDB-GENE-040801-2]
ENSDARG00000044632	311.777	0.297129	0.100001	2.97126	0.00296582	0.0435659	myo7ab	myosin VIIAb [Source:ZFIN;Acc:ZDB-GENE-091110-4]
ENSDARG00000089871	992.134	0.209069	0.0703911	2.9701	0.00297701	0.0436758	jcada	junctional cadherin 5 associated a [Source:ZFIN;Acc:ZDB-GENE-111221-2]
ENSDARG00000061602	219.478	0.268582	0.0904899	2.96809	0.00299656	0.0439286	ssx2ipb	synovial sarcoma, X breakpoint 2 interacting protein b [Source:ZFIN;Acc:ZDB-GENE-050208-601]
ENSDARG00000044524	635.688	0.200172	0.0674544	2.96752	0.00300214	0.0439515	def6b	DEF6 guanine nucleotide exchange factor b [Source:ZFIN;Acc:ZDB-GENE-110408-59]
ENSDARG00000016088	1367.45	0.288065	0.09711	2.96638	0.0030133	0.0440556	rtn2a	reticulon 2a [Source:ZFIN;Acc:ZDB-GENE-060420-1]
ENSDARG00000045153	342.34	0.496987	0.167552	2.96617	0.00301536	0.0440561	slc16a8	solute carrier family 16 member 8 [Source:ZFIN;Acc:ZDB-GENE-121128-1]
ENSDARG00000091969	34.2956	0.851506	0.287108	2.9658	0.00301894	0.044079	gbgt1l3	globoside alpha-1,3-N-acetylgalactosaminyltransferase 1, like 3 [Source:ZFIN;Acc:ZDB-GENE-040912-46]
ENSDARG00000060439	694.832	0.240597	0.0811694	2.96413	0.00303536	0.0442594	clcn2c	chloride channel 2c [Source:ZFIN;Acc:ZDB-GENE-050506-73]
ENSDARG00000057498	817.502	0.362772	0.122443	2.96279	0.00304864	0.0443641	habp2	hyaluronan binding protein 2 [Source:ZFIN;Acc:ZDB-GENE-030131-4721]
ENSDARG00000060846	236.305	0.272717	0.0921241	2.96032	0.00307321	0.0446668	cabp7b	calcium binding protein 7b [Source:ZFIN;Acc:ZDB-GENE-060526-366]
ENSDARG00000039563	1182.97	0.168528	0.0570144	2.95589	0.00311767	0.0451875	loxl3b	lysyl oxidase-like 3b [Source:NCBI gene;Acc:336266]
ENSDARG00000100913	1331.01	0.146086	0.0494315	2.95532	0.00312346	0.0452413	arhgef12b	Rho guanine nucleotide exchange factor (GEF) 12b [Source:ZFIN;Acc:ZDB-GENE-070705-36]
ENSDARG00000042982	692.291	0.564381	0.191205	2.95171	0.0031602	0.0456522	cyp2p8	cytochrome P450, family 2, subfamily P, polypeptide 8 [Source:ZFIN;Acc:ZDB-GENE-061030-1]
ENSDARG00000098221	960.223	0.174966	0.0593975	2.94569	0.00322238	0.0463967	st8sia1	ST8 alpha-N-acetyl-neuraminide alpha-2,8-sialyltransferase 1 [Source:ZFIN;Acc:ZDB-GENE-051005-1]
ENSDARG00000059558	179.805	0.249543	0.0847917	2.94301	0.00325034	0.0467081	tecta	tectorin alpha [Source:ZFIN;Acc:ZDB-GENE-110411-120]
ENSDARG00000055786	803.644	0.21081	0.071631	2.94301	0.00325043	0.0467081	prss23	serine protease 23 [Source:ZFIN;Acc:ZDB-GENE-030131-9149]
ENSDARG00000054414	16.8462	0.840689	0.28597	2.93978	0.00328444	0.0471657	spata17	spermatogenesis associated 17 [Source:ZFIN;Acc:ZDB-GENE-111214-1]
ENSDARG00000103013	1113.45	0.310406	0.105836	2.9329	0.00335815	0.0480257	pcdh1g22	protocadherin 1 gamma 22 [Source:ZFIN;Acc:ZDB-GENE-030131-2695]
ENSDARG00000088810	583.788	0.247636	0.0844431	2.93258	0.00336158	0.0480257	prox3	prospero homeobox 3 [Source:ZFIN;Acc:ZDB-GENE-050107-3]
ENSDARG00000074815	336.426	0.234522	0.0799723	2.93255	0.00336195	0.0480257	mxra5a	matrix-remodelling associated 5a [Source:ZFIN;Acc:ZDB-GENE-090312-22]
ENSDARG00000079892	71.9681	0.642825	0.219356	2.93051	0.00338407	0.0482468	si:dkey-183c2.4	si:dkey-183c2.4 [Source:ZFIN;Acc:ZDB-GENE-041210-121]
ENSDARG00000061525	1379.07	0.137857	0.0470694	2.9288	0.00340279	0.0484819	slka	STE20-like kinase a [Source:ZFIN;Acc:ZDB-GENE-050411-66]
ENSDARG00000031776	6699.19	0.156911	0.053602	2.92734	0.00341874	0.0486457	fthl27	ferritin, heavy polypeptide-like 27 [Source:ZFIN;Acc:ZDB-GENE-040718-72]
ENSDARG00000075881	414.956	0.328605	0.112272	2.92686	0.00342403	0.0486891	si:ch211-39k3.2	si:ch211-39k3.2 [Source:ZFIN;Acc:ZDB-GENE-070705-180]
ENSDARG00000112290	95.4553	0.325549	0.111338	2.92397	0.003456	0.0490158	BX004804.1	Rho guanine nucleotide exchange factor (GEF) 28a [Source:NCBI gene;Acc:559941]
ENSDARG00000037553	79.9122	0.33676	0.115262	2.9217	0.00348126	0.0493295	il1rapl2	interleukin 1 receptor accessory protein-like 2 [Source:ZFIN;Acc:ZDB-GENE-040219-5]
ENSDARG00000045051	971.458	0.25014	0.0856735	2.91969	0.00350379	0.0495646	slc16a3	solute carrier family 16 member 3 [Source:ZFIN;Acc:ZDB-GENE-030131-5487]

## Sheet: KEGG_AllSamples_UpInKlf9-
Category	Term	Count	%	PValue	Genes	List Total	Pop Hits	Pop Total	Fold Enrichment	Bonferroni	Benjamini	FDR
KEGG_PATHWAY	dre00010:Glycolysis / Gluconeogenesis	11	1.86757	2.07036e-05	ENSDARG00000103826, ENSDARG00000071076, ENSDARG00000057571, ENSDARG00000014179, ENSDARG00000012366, ENSDARG00000013561, ENSDARG00000060797, ENSDARG00000037061, ENSDARG00000101251, ENSDARG00000011665, ENSDARG00000099860	146	73	5405	5.57844	0.00221286	0.00221529	0.00209107
KEGG_PATHWAY	dre00030:Pentose phosphate pathway	7	1.18846	0.000142187	ENSDARG00000103826, ENSDARG00000014179, ENSDARG00000012366, ENSDARG00000013561, ENSDARG00000060797, ENSDARG00000056640, ENSDARG00000011665	146	31	5405	8.35948	0.0150999	0.00665265	0.0062796
KEGG_PATHWAY	dre00591:Linoleic acid metabolism	6	1.01868	0.000186523	ENSDARG00000042090, ENSDARG00000069823, ENSDARG00000042982, ENSDARG00000042980, ENSDARG00000042990, ENSDARG00000022631	146	21	5405	10.5773	0.0197619	0.00665265	0.0062796
KEGG_PATHWAY	dre01130:Biosynthesis of antibiotics	15	2.54669	0.00366142	ENSDARG00000071076, ENSDARG00000073786, ENSDARG00000037061, ENSDARG00000013082, ENSDARG00000056640, ENSDARG00000099860, ENSDARG00000103826, ENSDARG00000057571, ENSDARG00000014179, ENSDARG00000012366, ENSDARG00000060797, ENSDARG00000013561, ENSDARG00000058226, ENSDARG00000101251, ENSDARG00000011665	146	233	5405	2.3833	0.324627	0.0833425	0.0786691
KEGG_PATHWAY	dre01100:Metabolic pathways	49	8.31919	0.00389451	ENSDARG00000056108, ENSDARG00000099517, ENSDARG00000053476, ENSDARG00000034080, ENSDARG00000022378, ENSDARG00000044803, ENSDARG00000006008, ENSDARG00000098221, ENSDARG00000103826, ENSDARG00000069823, ENSDARG00000042982, ENSDARG00000039335, ENSDARG00000042980, ENSDARG00000061061, ENSDARG00000071076, ENSDARG00000042090, ENSDARG00000037061, ENSDARG00000015252, ENSDARG00000078069, ENSDARG00000099860,…	146	1256	5405	1.44427	0.341326	0.0833425	0.0786691
KEGG_PATHWAY	dre00590:Arachidonic acid metabolism	6	1.01868	0.0113015	ENSDARG00000042090, ENSDARG00000069823, ENSDARG00000042982, ENSDARG00000042980, ENSDARG00000042990, ENSDARG00000022631	146	51	5405	4.35536	0.703631	0.198209	0.187095
KEGG_PATHWAY	dre00982:Drug metabolism - cytochrome P450	5	0.848896	0.0150343	ENSDARG00000088116, ENSDARG00000032618, ENSDARG00000042533, ENSDARG00000042620, ENSDARG00000017388	146	36	5405	5.14174	0.802277	0.198209	0.187095
KEGG_PATHWAY	dre00480:Glutathione metabolism	6	1.01868	0.0153721	ENSDARG00000088116, ENSDARG00000032618, ENSDARG00000042533, ENSDARG00000042620, ENSDARG00000017388, ENSDARG00000078069	146	55	5405	4.03861	0.809402	0.198209	0.187095
KEGG_PATHWAY	dre04910:Insulin signaling pathway	11	1.86757	0.0166718	ENSDARG00000012366, ENSDARG00000014554, ENSDARG00000100825, ENSDARG00000038585, ENSDARG00000097877, ENSDARG00000071005, ENSDARG00000077513, ENSDARG00000037998, ENSDARG00000004830, ENSDARG00000098497, ENSDARG00000055518	146	172	5405	2.36759	0.834522	0.198209	0.187095
KEGG_PATHWAY	dre00980:Metabolism of xenobiotics by cytochrome P450	5	0.848896	0.0197387	ENSDARG00000088116, ENSDARG00000032618, ENSDARG00000042533, ENSDARG00000042620, ENSDARG00000017388	146	39	5405	4.74622	0.881538	0.211204	0.199361
KEGG_PATHWAY	dre00565:Ether lipid metabolism	5	0.848896	0.0233273	ENSDARG00000042090, ENSDARG00000034262, ENSDARG00000069823, ENSDARG00000053010, ENSDARG00000011257	146	41	5405	4.5147	0.919989	0.226911	0.214187
KEGG_PATHWAY	dre00514:Other types of O-glycan biosynthesis	4	0.679117	0.0415332	ENSDARG00000039335, ENSDARG00000015252, ENSDARG00000077740, ENSDARG00000073917	146	29	5405	5.10628	0.989316	0.370338	0.349572
KEGG_PATHWAY	dre01200:Carbon metabolism	8	1.35823	0.0499991	ENSDARG00000103826, ENSDARG00000057571, ENSDARG00000014179, ENSDARG00000012366, ENSDARG00000060797, ENSDARG00000056640, ENSDARG00000011665, ENSDARG00000099860	146	125	5405	2.36932	0.995865	0.411531	0.388455
KEGG_PATHWAY	dre00520:Amino sugar and nucleotide sugar metabolism	5	0.848896	0.0623798	ENSDARG00000103826, ENSDARG00000068947, ENSDARG00000013561, ENSDARG00000013082, ENSDARG00000018966	146	56	5405	3.30541	0.998984	0.47676	0.450026
KEGG_PATHWAY	dre01230:Biosynthesis of amino acids	6	1.01868	0.0712202	ENSDARG00000057571, ENSDARG00000014179, ENSDARG00000060797, ENSDARG00000056640, ENSDARG00000011665, ENSDARG00000099860	146	83	5405	2.67618	0.999631	0.508037	0.479549
KEGG_PATHWAY	dre00051:Fructose and mannose metabolism	4	0.679117	0.096362	ENSDARG00000014179, ENSDARG00000012366, ENSDARG00000060797, ENSDARG00000011665	146	41	5405	3.61176	0.99998	0.625864	0.590769
KEGG_PATHWAY	dre04912:GnRH signaling pathway	7	1.18846	0.0994364	ENSDARG00000011487, ENSDARG00000042090, ENSDARG00000034262, ENSDARG00000043010, ENSDARG00000100825, ENSDARG00000031783, ENSDARG00000098497	146	119	5405	2.17768	0.999986	0.625864	0.590769
